# Supplementary material for: Single cell characterization of blood and expanded regulatory T cells in autoimmune polyendocrine syndrome type 1
Source: iScience. 2024 Mar 27;27(4):109610. doi: 10.1016/j.isci.2024.109610 (PMC11022049; doi:10.1016/j.isci.2024.109610)
Supplement: Table S5. Differentially expressed genes in APS-1 patients vs. healthy controls (adjusted p < 3e-14) from freshly sorted Tregs (4 APS-1 patients, 4 healthy controls), related to main Figure 1 — APS1 autoimmune polyendocrine syndrome type 1 patients; HC healthy control subjects; p_adj adjusted p value; FC fold change. [file mmc2.xlsx]

## Sheet: Ark1
Gene name	p_val	log2FC	Frequency cells APS-1	Frequency cells HC	p_val_adj
TMSB4X	0	-0.710	0.999	1	0
EIF1	6.57E-245	0.568	1	1	1.18E-240
TNFAIP3	9.74E-244	0.996	0.721	0.433	1.75E-239
IL32	1.30E-242	-0.665	0.903	0.990	2.33E-238
TRAC	6.67E-229	-0.682	0.71	0.925	1.19E-224
FYB1	5.24E-223	-0.694	0.646	0.878	9.40E-219
TSC22D3	9.75E-209	0.698	0.963	0.858	1.75E-204
LINC01578	2.01E-206	0.693	0.935	0.85	3.61E-202
DYNLL1	3.39E-191	-0.555	0.317	0.650	6.08E-187
UBC	1.44E-182	0.535	0.997	0.990	2.59E-178
TRAF3IP3	7.70E-169	-0.514	0.578	0.838	1.38E-164
FTH1	2.93E-163	0.534	0.999	0.996	5.26E-159
PELI1	6.96E-162	0.695	0.473	0.205	1.25E-157
NFKBIA	5.16E-161	0.720	0.648	0.386	9.24E-157
EMP3	3.70E-159	-0.493	0.706	0.911	6.63E-155
CD52	4.74E-159	-0.458	0.946	0.997	8.50E-155
RAC2	1.30E-156	-0.494	0.572	0.848	2.33E-152
OAZ1	7.20E-153	-0.467	0.766	0.939	1.29E-148
RIPOR2	3.72E-148	-0.496	0.501	0.773	6.66E-144
CD3D	9.38E-142	-0.448	0.784	0.943	1.68E-137
LCK	2.42E-141	-0.451	0.501	0.763	4.35E-137
ZFP36L2	2.67E-140	0.741	0.895	0.808	4.79E-136
TXNIP	3.58E-140	0.520	0.989	0.984	6.41E-136
CYBA	4.21E-140	-0.462	0.717	0.911	7.55E-136
CFL1	1.52E-139	-0.423	0.867	0.972	2.73E-135
PFN1	8.08E-136	-0.418	0.879	0.982	1.45E-131
MYL12A	1.19E-134	-0.426	0.823	0.955	2.14E-130
GIMAP4	3.67E-132	-0.489	0.312	0.592	6.59E-128
ARPC1B	9.60E-130	-0.442	0.617	0.864	1.72E-125
IL7R	3.63E-129	0.567	0.727	0.499	6.51E-125
CIRBP	6.63E-128	0.460	0.916	0.828	1.19E-123
LINC-PINT	6.82E-128	0.569	0.781	0.613	1.22E-123
S100A11	3.50E-127	-0.444	0.416	0.716	6.27E-123
CD3G	1.84E-126	-0.454	0.652	0.864	3.30E-122
SNHG5	7.13E-126	-0.452	0.61	0.825	1.28E-121
PTPRC	1.42E-125	-0.419	0.93	0.986	2.54E-121
CREM	1.62E-125	0.509	0.333	0.114	2.91E-121
CXCR4	3.22E-125	0.504	0.937	0.824	5.77E-121
CCDC167	3.68E-124	-0.373	0.153	0.393	6.60E-120
CLIC1	1.25E-115	-0.427	0.596	0.819	2.24E-111
PRDM1	2.03E-115	0.563	0.673	0.465	3.64E-111
ARPC5	2.33E-112	-0.396	0.361	0.619	4.18E-108
DDIT4	2.83E-112	0.487	0.491	0.253	5.06E-108
CLK1	1.96E-108	0.490	0.62	0.416	3.51E-104
SMCHD1	1.73E-107	0.479	0.888	0.796	3.11E-103
CEMIP2	3.79E-105	0.595	0.56	0.368	6.79E-101
PMAIP1	2.98E-104	0.921	0.556	0.363	5.35E-100
SH3BGRL3	8.25E-104	-0.354	0.956	0.986	1.48E-99
GIMAP7	4.67E-102	-0.446	0.431	0.673	8.37E-98
ELF1	7.31E-102	0.539	0.712	0.569	1.31E-97
RBM38	1.52E-101	0.498	0.581	0.389	2.72E-97
RNF19A	5.95E-101	0.592	0.577	0.387	1.07E-96
PPP1CA	1.55E-100	-0.367	0.365	0.606	2.78E-96
RPS10	1.85E-99	0.326	0.999	0.997	3.31E-95
BTN3A2	3.05E-99	-0.375	0.256	0.482	5.47E-95
PSMB9	1.89E-98	-0.357	0.443	0.688	3.38E-94
ARL6IP5	1.94E-98	-0.392	0.587	0.78	3.47E-94
PIK3R1	1.42E-97	0.579	0.738	0.615	2.54E-93
RHBDD2	1.67E-97	0.348	0.317	0.124	2.99E-93
S1PR4	1.76E-97	-0.415	0.407	0.630	3.15E-93
RBM39	5.09E-97	0.433	0.917	0.859	9.12E-93
CD27	7.48E-97	-0.386	0.433	0.663	1.34E-92
TMSB10	2.76E-96	-0.300	0.999	1	4.94E-92
ACTB	8.36E-96	-0.368	0.99	0.999	1.50E-91
LEPROTL1	2.15E-95	0.509	0.825	0.738	3.85E-91
JUND	2.15E-95	0.414	0.99	0.975	3.85E-91
MT-ND4L	5.68E-95	0.582	0.824	0.74	1.02E-90
CRYBG1	1.14E-94	0.461	0.468	0.264	2.05E-90
OSER1	1.25E-93	0.355	0.365	0.166	2.25E-89
MT-ND2	1.31E-93	0.380	0.995	0.983	2.35E-89
PPP1R16B	6.38E-93	0.324	0.256	0.084	1.14E-88
PRRC2C	1.45E-90	0.462	0.871	0.796	2.60E-86
DAD1	4.10E-90	-0.340	0.378	0.604	7.35E-86
RPS9	1.77E-89	-0.264	0.998	0.999	3.17E-85
SNX9	3.03E-89	0.360	0.292	0.113	5.43E-85
RNMT	1.57E-88	0.431	0.626	0.446	2.81E-84
CASP8	1.62E-87	0.462	0.724	0.576	2.90E-83
BTG1	2.69E-87	0.348	0.996	0.99	4.82E-83
CORO1A	6.98E-87	-0.348	0.801	0.93	1.25E-82
FCMR	4.56E-85	-0.385	0.414	0.612	8.18E-81
MYL6	5.58E-85	-0.338	0.849	0.947	1.00E-80
SRSF5	7.46E-85	-0.303	0.939	0.980	1.34E-80
EVL	7.95E-85	-0.345	0.765	0.902	1.42E-80
SYTL3	3.33E-84	0.318	0.287	0.113	5.97E-80
SARAF	5.78E-84	0.390	0.943	0.900	1.04E-79
JMY	1.38E-83	0.421	0.372	0.186	2.48E-79
JUNB	3.69E-83	0.516	0.966	0.939	6.62E-79
GIMAP1	5.37E-83	-0.338	0.225	0.432	9.62E-79
CSTB	1.71E-82	-0.315	0.392	0.610	3.06E-78
SLC9A3R1	3.80E-82	-0.309	0.222	0.426	6.82E-78
SAMSN1	4.32E-82	0.452	0.53	0.355	7.75E-78
S100A4	3.79E-81	-0.341	0.957	0.991	6.79E-77
DUSP4	3.49E-80	0.541	0.482	0.292	6.25E-76
FANK1	6.99E-80	-0.298	0.107	0.279	1.25E-75
LIMS1	7.66E-80	-0.407	0.258	0.457	1.37E-75
ARPC3	2.16E-79	-0.315	0.759	0.892	3.87E-75
CNOT6L	2.17E-79	0.465	0.606	0.453	3.88E-75
SNHG9	3.36E-79	0.344	0.419	0.226	6.01E-75
PARP1	4.36E-79	-0.292	0.211	0.413	7.82E-75
AC058791,1	1.37E-78	0.435	0.57	0.388	2.45E-74
SRGN	2.41E-77	0.698	0.813	0.777	4.33E-73
MT-ATP8	2.87E-77	0.372	0.46	0.273	5.14E-73
HERPUD1	4.31E-77	0.484	0.654	0.516	7.72E-73
ZNF331	9.20E-77	0.416	0.316	0.146	1.65E-72
CUL3	1.90E-76	0.375	0.453	0.269	3.40E-72
ATP6V0E1	2.66E-76	-0.302	0.477	0.678	4.77E-72
ANXA6	6.50E-76	-0.286	0.281	0.494	1.17E-71
APBB1IP	7.19E-76	-0.310	0.393	0.601	1.29E-71
LDHB	7.80E-76	-0.339	0.817	0.907	1.40E-71
VAMP8	9.58E-76	-0.299	0.45	0.657	1.72E-71
ECH1	1.68E-75	-0.267	0.231	0.432	3.01E-71
TSPYL2	2.93E-74	0.547	0.422	0.240	5.25E-70
PDE4B	6.45E-74	0.467	0.488	0.317	1.16E-69
PIK3IP1	7.24E-74	0.366	0.742	0.606	1.30E-69
LTB	9.25E-74	-0.392	0.91	0.970	1.66E-69
PPP1R18	1.43E-73	-0.291	0.233	0.429	2.57E-69
ICAM2	1.74E-73	-0.266	0.178	0.363	3.12E-69
DDX17	1.85E-73	-0.327	0.679	0.835	3.32E-69
ETF1	4.76E-73	0.273	0.287	0.122	8.53E-69
ACAP1	5.24E-73	-0.325	0.587	0.752	9.40E-69
BTG3	2.95E-72	0.380	0.428	0.251	5.28E-68
SERF2	3.68E-72	-0.271	0.916	0.972	6.59E-68
RICTOR	4.05E-71	0.424	0.561	0.399	7.26E-67
CSK	5.18E-70	-0.286	0.284	0.480	9.29E-66
ENO1	1.22E-69	-0.307	0.481	0.672	2.18E-65
CRIP1	1.56E-69	-0.278	0.8	0.942	2.80E-65
SC5D	1.79E-69	0.251	0.196	0.061	3.21E-65
ATP5IF1	2.79E-69	-0.296	0.572	0.751	5.00E-65
STK17B	3.53E-69	0.418	0.811	0.724	6.34E-65
TPI1	5.27E-69	-0.276	0.35	0.558	9.44E-65
RBM3	7.29E-69	0.359	0.753	0.638	1.31E-64
PSMA7	7.42E-69	-0.306	0.585	0.767	1.33E-64
RUNX3	4.08E-68	0.442	0.466	0.300	7.32E-64
SESN3	4.81E-68	0.432	0.376	0.208	8.62E-64
TNFAIP8	5.03E-68	-0.321	0.4	0.586	9.01E-64
CDC25B	1.60E-67	-0.290	0.252	0.438	2.87E-63
SMAP2	2.61E-66	0.379	0.689	0.561	4.69E-62
SELL	3.23E-66	-0.356	0.46	0.645	5.78E-62
GNG5	5.17E-66	-0.282	0.381	0.573	9.26E-62
ZNF292	7.26E-66	0.487	0.683	0.565	1.30E-61
PRELID1	2.10E-65	-0.273	0.341	0.535	3.76E-61
CENPC	2.65E-65	0.396	0.556	0.398	4.76E-61
EZR	3.26E-65	0.435	0.755	0.653	5.85E-61
PSMB10	5.37E-65	-0.274	0.311	0.508	9.62E-61
DDX21	7.84E-65	0.450	0.584	0.441	1.41E-60
SFPQ	1.03E-64	0.371	0.76	0.660	1.84E-60
CCDC107	2.06E-64	-0.269	0.25	0.432	3.69E-60
CKLF	2.45E-64	-0.282	0.33	0.520	4.40E-60
TRMT112	3.32E-64	-0.269	0.404	0.595	5.95E-60
ATP5MF	6.43E-64	-0.260	0.447	0.650	1.15E-59
LBH	2.43E-63	-0.273	0.349	0.547	4.35E-59
DDX24	3.12E-63	0.380	0.798	0.728	5.59E-59
POLR2L	5.85E-62	-0.264	0.375	0.568	1.05E-57
CHD1	7.83E-62	0.387	0.526	0.370	1.40E-57
MT-ND3	1.28E-61	0.256	1	0.999	2.30E-57
SLFN5	1.30E-61	-0.381	0.571	0.724	2.33E-57
USP12	2.25E-61	0.257	0.314	0.157	4.03E-57
SPOCK2	2.47E-61	0.364	0.803	0.720	4.42E-57
SDCBP	3.11E-61	0.333	0.411	0.249	5.58E-57
NEDD8	4.74E-61	-0.266	0.436	0.623	8.50E-57
RNF145	6.55E-61	0.316	0.465	0.301	1.17E-56
EIF1B	6.57E-61	0.328	0.522	0.363	1.18E-56
AHNAK	8.63E-61	-0.321	0.66	0.812	1.55E-56
RNF125	1.25E-60	0.377	0.524	0.371	2.25E-56
HNRNPH1	4.67E-60	0.364	0.821	0.748	8.36E-56
AQP3	7.37E-60	-0.309	0.239	0.410	1.32E-55
PSME2	1.12E-59	-0.269	0.39	0.577	2.00E-55
PRDX2	4.73E-59	-0.260	0.392	0.573	8.48E-55
RSBN1L	7.46E-59	-0.257	0.279	0.458	1.34E-54
FAM133B	1.36E-58	0.382	0.627	0.489	2.44E-54
ACTR3	4.32E-58	-0.284	0.496	0.668	7.74E-54
CD53	5.02E-58	-0.280	0.525	0.702	8.99E-54
TBC1D10C	7.60E-58	-0.261	0.514	0.691	1.36E-53
WTAP	8.53E-58	0.328	0.552	0.403	1.53E-53
HNRNPA1	1.17E-57	0.264	0.978	0.949	2.10E-53
MYL12B	2.08E-57	-0.270	0.778	0.886	3.74E-53
CAP1	2.74E-57	-0.280	0.429	0.603	4.90E-53
SELPLG	4.64E-57	-0.282	0.316	0.485	8.31E-53
GABARAPL1	1.31E-56	0.287	0.297	0.151	2.35E-52
GABARAPL2	1.37E-56	-0.258	0.387	0.559	2.45E-52
PRDX1	1.73E-56	-0.254	0.438	0.623	3.11E-52
SELENOK	2.19E-56	0.385	0.59	0.468	3.93E-52
BRK1	2.28E-56	-0.253	0.33	0.505	4.09E-52
ISCA1	2.73E-55	0.310	0.406	0.253	4.89E-51
POU2F2	1.33E-54	-0.294	0.192	0.348	2.38E-50
AC016831,5	2.51E-54	0.321	0.439	0.282	4.49E-50
SPN	1.38E-53	-0.256	0.218	0.379	2.48E-49
ANKRD44	2.18E-53	-0.274	0.38	0.548	3.91E-49
CD55	3.33E-53	0.268	0.331	0.182	5.97E-49
REL	1.85E-52	0.299	0.424	0.271	3.31E-48
LAT	5.15E-52	-0.260	0.421	0.587	9.23E-48
DBF4	2.24E-51	0.297	0.392	0.242	4.01E-47
HNRNPA2B1	2.67E-51	-0.254	0.888	0.945	4.79E-47
CIR1	3.55E-51	0.316	0.49	0.341	6.36E-47
SBDS	3.71E-51	0.362	0.525	0.390	6.64E-47
ANXA2	5.97E-51	-0.264	0.524	0.694	1.07E-46
ITGB1	6.80E-51	-0.317	0.737	0.845	1.22E-46
XAF1	3.65E-50	-0.255	0.149	0.292	6.55E-46
SERINC1	4.30E-50	0.304	0.488	0.337	7.71E-46
NDUFB2	4.33E-50	-0.250	0.422	0.588	7.75E-46
RORA	5.08E-50	0.393	0.755	0.666	9.10E-46
MPHOSPH8	5.47E-50	-0.281	0.558	0.700	9.80E-46
ISG15	8.70E-50	-0.315	0.322	0.481	1.56E-45
IDI1	1.46E-49	0.284	0.368	0.223	2.61E-45
CDC42SE2	1.96E-49	0.303	0.738	0.638	3.50E-45
IKZF2	2.07E-49	-0.293	0.332	0.491	3.72E-45
SKAP1	8.31E-49	-0.254	0.513	0.674	1.49E-44
SRSF10	8.86E-49	0.330	0.641	0.530	1.59E-44
NOSIP	1.08E-48	-0.277	0.238	0.388	1.93E-44
IL2RG	1.56E-48	-0.251	0.573	0.736	2.80E-44
PCBP1	1.04E-47	-0.254	0.574	0.714	1.87E-43
STK4	1.33E-47	0.325	0.903	0.879	2.39E-43
IFITM2	1.63E-47	-0.252	0.34	0.509	2.93E-43
KIF20B	2.37E-47	0.291	0.325	0.185	4.25E-43
G3BP2	3.09E-47	0.323	0.499	0.365	5.53E-43
SAT1	9.08E-47	0.441	0.786	0.709	1.63E-42
ODC1	1.01E-46	0.253	0.416	0.270	1.81E-42
RB1CC1	3.15E-46	0.323	0.51	0.372	5.64E-42
ANXA5	4.10E-46	-0.251	0.328	0.484	7.34E-42
RASGRP1	6.16E-46	-0.258	0.411	0.570	1.10E-41
GOLGA8A	7.51E-46	0.253	0.388	0.241	1.35E-41
AC016831,1	7.99E-46	0.251	0.295	0.162	1.43E-41
DDX6	5.12E-45	0.311	0.636	0.523	9.17E-41
IKZF3	1.23E-44	-0.284	0.333	0.490	2.21E-40
PIM3	1.39E-44	0.283	0.398	0.262	2.49E-40
WHAMM	3.24E-44	0.253	0.332	0.197	5.81E-40
EPC1	3.85E-44	0.283	0.748	0.653	6.89E-40
BACH1	4.31E-44	0.268	0.325	0.193	7.73E-40
LRRC8C	1.91E-43	0.254	0.336	0.203	3.43E-39
ATRX	2.29E-43	-0.273	0.523	0.674	4.11E-39
SYAP1	2.57E-43	0.308	0.388	0.257	4.61E-39
CORO1B	6.14E-43	-0.288	0.37	0.517	1.10E-38
GADD45B	6.50E-43	-0.281	0.416	0.566	1.16E-38
CCNH	5.20E-42	0.257	0.362	0.229	9.32E-38
MACF1	6.78E-42	-0.256	0.409	0.562	1.22E-37
GSPT1	3.29E-41	0.288	0.452	0.321	5.90E-37
PPDPF	1.42E-40	0.263	0.833	0.769	2.54E-36
ZEB1	5.56E-40	0.293	0.388	0.261	9.97E-36
GNAS	1.16E-39	0.290	0.885	0.849	2.09E-35
LAPTM4A	1.56E-39	0.252	0.354	0.228	2.80E-35
SEPTIN6	2.16E-39	-0.265	0.636	0.754	3.87E-35
HNRNPH3	3.34E-39	0.281	0.654	0.568	5.98E-35
STAT1	5.26E-39	-0.276	0.218	0.352	9.43E-35
PPP1CB	3.94E-38	0.276	0.545	0.421	7.06E-34
HMGB2	9.95E-38	0.282	0.725	0.637	1.78E-33
FAM160B1	1.05E-37	0.251	0.391	0.265	1.88E-33
RIOK3	1.59E-37	0.261	0.463	0.339	2.85E-33
NR4A2	4.71E-37	0.268	0.356	0.231	8.44E-33
ARID4B	3.74E-36	0.285	0.75	0.672	6.70E-32
HPGD	5.64E-36	0.277	0.311	0.191	1.01E-31
ZFP36	5.65E-36	0.369	0.62	0.530	1.01E-31
USP16	1.91E-35	0.260	0.504	0.379	3.43E-31
NOP58	2.26E-35	0.266	0.471	0.352	4.06E-31
NFE2L2	3.04E-35	0.261	0.376	0.257	5.45E-31
LGALS3	6.08E-35	-0.295	0.444	0.564	1.09E-30
DNAJB6	8.19E-35	0.274	0.503	0.393	1.47E-30
TENT5C	3.35E-34	0.268	0.513	0.398	6.01E-30
RSRC2	7.82E-34	0.288	0.603	0.513	1.40E-29
FUS	1.25E-33	0.280	0.837	0.801	2.24E-29
MAP3K2	1.26E-33	0.257	0.384	0.267	2.25E-29
UBE2D3	1.50E-33	0.263	0.742	0.692	2.69E-29
OGA	2.18E-33	0.260	0.6	0.489	3.90E-29
PRDM2	7.31E-33	0.280	0.491	0.380	1.31E-28
SRRM1	1.35E-31	0.251	0.768	0.708	2.42E-27
RBPJ	2.21E-29	0.322	0.391	0.285	3.97E-25
EML4	2.39E-29	0.290	0.661	0.586	4.28E-25
CAST	6.18E-29	0.255	0.72	0.643	1.11E-24
ANKRD12	9.15E-29	0.277	0.865	0.830	1.64E-24
PRPF4B	1.37E-28	0.267	0.657	0.579	2.46E-24
TOB1	2.50E-24	0.271	0.481	0.396	4.48E-20
GOLGA4	7.87E-24	0.282	0.55	0.465	1.41E-19
RGS1	1.21E-22	0.286	0.655	0.571	2.16E-18
DUSP1	3.65E-22	0.332	0.808	0.794	6.55E-18
GOLGB1	1.77E-20	0.252	0.443	0.355	3.18E-16
CD247	4.18E-20	0.252	0.708	0.680	7.50E-16
TRBC1	6.61E-20	-0.416	0.524	0.588	1.18E-15
KLF3	1.86E-18	0.252	0.554	0.482	3.34E-14
