# Supplementary material for: Single cell characterization of blood and expanded regulatory T cells in autoimmune polyendocrine syndrome type 1
Source: iScience. 2024 Mar 27;27(4):109610. doi: 10.1016/j.isci.2024.109610 (PMC11022049; doi:10.1016/j.isci.2024.109610)
Supplement: Table S6. The most upregulated genes in the ten clusters from expanded Tregs in 8 APS-1 patients and 8 healthy controls, related to main Figure 2 — pct_1 percentage positive cells in this cluster; pct_2 percentage positive cells in all other clusters; p_adj adjusted p value; FC fold change). Only genes that are significantly differentially expressed between the clusters (adjusted p < 0.05) and with log2FC > 2 are included. [file mmc3.xlsx]

## Sheet: Ark1
CLUSTER 0
Main involved pathways: Transcriptional activity
Gene	cluster	p_val	avg_log2FC	pct.1	pct.2	p_val_adj
TNFRSF4	0	2.57076457776569e-95	9.79568151770285	0.461	0.372	2.59647222354335e-92
EXO1	0	3.28100715458736e-108	9.37748819848466	0.449	0.247	3.31381722613323e-105
CKS2	0	0	9.3531831268221	0.601	0.342	0
TNFRSF9	0	3.44057602534102e-241	7.90993715498736	0.402	0.21	3.47498178559443e-238
TK1	0	0	7.82270017544993	0.745	0.358	0
CBX5	0	2.69250444257394e-159	7.65274989117812	0.553	0.416	2.71942948699968e-156
BTF3	0	2.69478209464026e-13	6.98856800191362	0.383	0.32	2.72172991558666e-10
COX8A	0	6.41326200433991e-10	6.69804164177496	0.402	0.336	6.47739462438331e-07
CDC7	0	3.76121466379506e-11	6.32976612191673	0.355	0.269	3.79882681043301e-08
PVR	0	2.96764992300223e-35	5.61814759512795	0.438	0.263	2.99732642223226e-32
IL1R1	0	1.20558425346792e-201	5.40665079361623	0.453	0.244	1.21764009600259e-198
SIRPG	0	6.2568460983663e-94	5.27326890930225	0.451	0.343	6.31941455934997e-91
TOX	0	7.37592643968357e-197	5.24634745469192	0.47	0.287	7.4496857040804e-194
IRF4	0	2.04631900549314e-87	5.15781531533646	0.441	0.318	2.06678219554807e-84
ANP32E	0	0	5.11603439368896	0.673	0.427	0
RRM1	0	0	5.08876221468652	0.632	0.417	0
ARG2	0	3.02949183815069e-111	4.94497669699407	0.448	0.23	3.05978675653219e-108
PABPN1	0	4.38378423574147e-12	4.83157676634625	0.469	0.364	4.42762207809889e-09
H2AFZ	0	6.77633859514068e-19	4.74750550295678	0.403	0.338	6.84410198109208e-16
G6PD	0	3.04985526073159e-93	4.7081128519393	0.531	0.437	3.08035381333891e-90
GRB2	0	6.61393088079183e-06	4.67735026435132	0.445	0.319	0.00668007018959975
ABCG2	0	5.99714170377362e-221	4.40644943037322	0.515	0.276	6.05711312081136e-218
TYMSOS	0	3.59670592690647e-16	4.39173873649751	0.344	0.268	3.63267298617554e-13
JAK2	0	5.37398692266509e-56	4.37221058826822	0.426	0.322	5.42772679189174e-53
IL6R	0	1.51819725759986e-130	4.28835593110361	0.388	0.255	1.53337923017586e-127
AC025159.1	0	5.34513633443345e-37	4.26790734929015	0.296	0.258	5.39858769777778e-34
DSCC1	0	8.87478856261616e-167	4.24099905851108	0.493	0.272	8.96353644824233e-164
CDC20	0	0	4.08649361448855	0.591	0.297	0
HNRNPU	0	1.76096132064074e-06	4.08439320828149	0.462	0.374	0.00177857093384714
RRM2	0	0	3.92343734350526	0.688	0.356	0
ICOS	0	1.20456578608666e-247	3.92196352676351	0.527	0.359	1.21661144394753e-244
FADD	0	2.08375717440736e-22	3.5881697376881	0.458	0.391	2.10459474615144e-19
CCR8	0	2.00542285545435e-186	3.44716969658551	0.357	0.229	2.02547708400889e-183
CD80	0	1.52670181119302e-50	3.42258692441595	0.411	0.327	1.54196882930495e-47
TNFSF13B	0	6.83238227628477e-09	3.38086535133051	0.348	0.251	6.90070609904762e-06
SDCCAG8	0	2.74396991662767e-33	3.36581411852689	0.493	0.34	2.77140961579395e-30
TUBB4B	0	0	3.32342520484073	0.657	0.365	0
SH2D1A	0	2.54764284466738e-61	3.28557493105252	0.498	0.421	2.57311927311406e-58
JPT1	0	1.52563616654383e-295	3.27030169874997	0.618	0.426	1.54089252820927e-292
AURKB	0	7.45344005502455e-295	3.25829077829129	0.534	0.329	7.52797445557479e-292
CKS1B	0	0	3.23920407275166	0.662	0.367	0
CCNB1	0	0	3.23023236600526	0.55	0.301	0
E2F8	0	4.17367624297936e-93	3.22959349237853	0.419	0.263	4.21541300540916e-90
BIRC3	0	7.66693234982718e-48	3.17608323134399	0.43	0.372	7.74360167332545e-45
RAD51AP1	0	5.89743477889574e-149	3.17461889174306	0.497	0.305	5.95640912668469e-146
IL10RB	0	4.65454671004887e-38	3.15577244618074	0.442	0.377	4.70109217714936e-35
PRELID1	0	6.44912340728286e-84	3.11783846264757	0.357	0.335	6.51361464135569e-81
IL1A	0	1.79388487432591e-55	3.11264282285193	0.383	0.183	1.81182372306917e-52
HMGB2	0	0	3.08994758054535	0.713	0.383	0
PBK	0	7.25220011974177e-197	3.08801523797393	0.53	0.297	7.32472212093919e-194
EEF1D	0	1.50479964588059e-06	3.07732150610838	0.417	0.368	0.0015198476423394
LAG3	0	8.78060766881418e-137	3.03266070892706	0.466	0.348	8.86841374550232e-134
SRP14	0	8.32035857023223e-12	3.02582145842186	0.397	0.327	8.40356215593455e-09
BIRC5	0	0	3.00086906950395	0.645	0.367	0
RPS13	0	6.16813977294639e-55	2.88838691680711	0.352	0.315	6.22982117067585e-52
UQCRQ	0	8.10954205011866e-40	2.87193609189596	0.386	0.348	8.19063747061985e-37
LDHB	0	8.19986346049772e-39	2.8281143608685	0.385	0.352	8.2818620951027e-36
RPL17	0	2.89055406703615e-81	2.8268152530477	0.347	0.314	2.91945960770652e-78
BLM	0	5.99787404381205e-139	2.82322679520808	0.526	0.378	6.05785278425017e-136
OIP5	0	4.79617121570022e-107	2.74850170335036	0.473	0.29	4.84413292785722e-104
POU2F2	0	7.07690082860105e-23	2.63260032878268	0.418	0.387	7.14766983688706e-20
PTTG1	0	8.29699247718831e-109	2.62477983378491	0.492	0.284	8.3799624019602e-106
AURKA	0	3.64731059731126e-216	2.61556028183541	0.501	0.336	3.68378370328437e-213
NEIL3	0	1.5893369209822e-134	2.54925667541049	0.483	0.33	1.60523029019202e-131
CCNB2	0	0	2.3884285943311	0.542	0.316	0
HASPIN	0	9.04042566892171e-21	2.37459029821773	0.387	0.304	9.13082992561093e-18
RPL8	0	7.32361306005205e-34	2.3619944248194	0.358	0.315	7.39684919065257e-31
NDC80	0	3.70949327244819e-113	2.31742237468253	0.482	0.36	3.74658820517267e-110
HMMR	0	1.56374242136637e-292	2.30100145878658	0.526	0.326	1.57937984558003e-289
LBR	0	5.26054551460882e-87	2.25530336287448	0.53	0.425	5.31315096975491e-84
OAS1	0	5.21443663556366e-43	2.22466314517654	0.391	0.307	5.2665810019193e-40
UBE2C	0	8.24622118272385e-281	2.22372690740571	0.443	0.301	8.32868339455109e-278
CENPA	0	6.13754296000668e-183	2.16340276920654	0.454	0.299	6.19891838960675e-180
PPIB	0	6.77637402266845e-25	2.12495634262487	0.381	0.36	6.84413776289513e-22
F5	0	3.36662743047304e-88	2.0853804101056	0.337	0.233	3.40029370477777e-85
CDCA3	0	1.49115725503456e-240	2.06995183398891	0.521	0.328	1.5060688275849e-237
VTI1B	0	8.05809691947026e-12	2.06865014007919	0.363	0.299	8.13867788866497e-09
CLUSTER 1
Main involved pathways:
DNA replication, cell division
Gene	cluster	p_val	avg_log2FC	pct.1	pct.2	p_val_adj
PGK1	1	7.92381322772558e-12	8.04606428733905	0.351	0.297	8.00305136000283e-09
RPL23	1	1.34125795860454e-95	7.45466539214824	0.47	0.347	1.35467053819058e-92
PBK1	1	5.11629981977452e-277	7.03463439148875	0.553	0.294	5.16746281797227e-274
PCNA	1	9.42611874815415e-269	6.28143132894099	0.553	0.391	9.5203799356357e-266
CDC20	1	0	5.8364512361751	0.575	0.307	0
ATAD	1	1.45161172210805e-128	5.6474168856923	0.516	0.389	1.46612783932913e-125
RAD5	1	1.06453579519633e-145	5.55913380052915	0.508	0.327	1.07518115314829e-142
DSCC1	1	6.4131310767455e-92	5.53424636173768	0.432	0.294	6.47726238751295e-89
PRIM1	1	1.33916049772382e-21	5.25970765952941	0.418	0.332	1.35255210270106e-18
EIF2S	1	9.33406565019816e-25	4.73029757003893	0.427	0.352	9.42740630670014e-22
MRPL5	1	4.75398069433368e-132	4.64228211023857	0.485	0.317	4.80152050127702e-129
RANGAP1	1	2.2926526846624e-77	4.60929469880993	0.486	0.364	2.31557921150902e-74
CENPU	1	1.74995653581172e-240	4.42546958761389	0.568	0.369	1.76745610116984e-237
RBX1	1	4.27311612632304e-132	4.24587871018568	0.597	0.478	4.31584728758627e-129
EXO1	1	4.12116956454913e-47	4.19208510209228	0.366	0.275	4.16238126019462e-44
TPM4	1	1.46759236203194e-58	3.9388083625424	0.453	0.35	1.48226828565226e-55
PSMB8	1	2.75200716949659e-125	3.58496940815375	0.573	0.45	2.77952724119156e-122
UQCRQ1	1	1.62198921512209e-49	3.51322037508891	0.441	0.332	1.63820910727331e-46
PSME2	1	1.77277075320894e-104	3.4782274171091	0.475	0.338	1.79049846074103e-101
GMNN	1	1.32155654108485e-220	3.21862695288986	0.572	0.397	1.3347721064957e-217
RPS4X	1	7.68517133178161e-63	3.17852911100254	0.437	0.324	7.76202304509942e-60
H2AFZ1	1	2.54857060485684e-43	3.03779118336087	0.448	0.326	2.5740563109054e-40
RFC2	1	2.4471454971427e-91	2.84323298944006	0.516	0.408	2.47161695211413e-88
DEK1	1	6.11387350768703e-08	2.76904585333904	0.411	0.344	6.1750122427639e-05
FEN1	1	3.05860291278909e-214	2.70624923426157	0.564	0.41	3.08918894191698e-211
SEPTIN7	1	5.01727102640117e-76	2.68270493105493	0.468	0.347	5.06744373666518e-73
RPL81	1	2.43248695306545e-40	2.68207651535234	0.401	0.303	2.4568118225961e-37
ITGAE	1	7.77326902074081e-57	2.60952661821506	0.491	0.407	7.85100171094821e-54
HNRNPA1	1	1.73317897098777e-75	2.60552418988653	0.458	0.33	1.75051076069765e-72
POLD3	1	6.96257076926924e-22	2.48290033156216	0.448	0.377	7.03219647696193e-19
WDHD1	1	2.33576471428503e-19	2.47582361423187	0.393	0.334	2.35912236142788e-16
CHCHD2	1	1.0776992331718e-17	2.43057442496315	0.407	0.32	1.08847622550352e-14
EZH2	1	1.1953694030408e-81	2.42137841682039	0.529	0.427	1.20732309707121e-78
UHRF1	1	9.56435199783869e-112	2.40765547475876	0.488	0.36	9.65999551781707e-109
SLBP	1	2.94918181982316e-26	2.37784104794527	0.457	0.414	2.97867363802139e-23
ATP5PO	1	1.32716133890626e-53	2.3429769930059	0.457	0.36	1.34043295229532e-50
HELLS	1	3.02387180338149e-23	2.24290427292469	0.439	0.398	3.05411052141531e-20
CLUSTER 2
Main involved pathways:
Cytoplasmic translation, TNFRSF9, IKZF2
Gene	cluster	p_val	avg_log2FC	pct.1	pct.2	p_val_adj
DYNLRB	2	3.05865659953864e-15	6.61916115475387	0.258	0.292	3.08924316553402e-12
TNFSF9	2	4.71412219330094e-12	5.25822770290024	0.303	0.281	4.76126341523395e-09
SIRPG	2	8.01808484548755e-07	3.76613344905378	0.37	0.37	0.000809826569394243
RPS23	2	4.22363431856602e-20	3.17182347535659	0.5	0.466	4.26587066175168e-17
RPL1	2	7.92619049737024e-65	3.04120180461238	0.276	0.281	8.00545240234395e-62
IKZF2	2	6.57197886626245e-20	2.93838500342174	0.265	0.267	6.63769865492507e-17
CD68	2	4.79691180582253e-07	2.55278219815912	0.277	0.309	0.000484488092388076
IL26	2	1.46329094549869e-19	2.5439717968894	0.238	0.257	1.47792385495368e-16
RPL39	2	1.47105786228478e-43	2.47980672680709	0.275	0.282	1.48576844090763e-40
CYBA	2	1.48050259609569e-13	2.46435858963754	0.307	0.338	1.49530762205665e-10
MAFF	2	9.51335033145476e-46	2.42598241443567	0.321	0.328	9.6084838347693e-43
TMED2	2	3.67396338614113e-05	2.38107547136245	0.305	0.388	0.0371070302000254
RPL9	2	2.4414978438598e-12	2.33979687064911	0.493	0.461	2.4659128222984e-09
RPS3	2	7.6781384611153e-64	2.19497942120896	0.289	0.304	7.75491984572646e-61
SUB1	2	1.78001403117067e-42	2.14275618658702	0.385	0.382	1.79781417148238e-39
TNFRSF4	2	1.50711169927792e-07	2.09839340876905	0.435	0.384	0.00015221828162707
CLUSTER 3
Main involved pathways:
Positive regulation of cytokine responses (IFNa production, NK cell activity, IL17 production, TNFa production)
Gene	cluster	p_val	avg_log2FC	pct.1	pct.2	p_val_adj
BUB1	3	1.00579749163514e-134	10.0871742315134	0.498	0.352	1.01585546655149e-131
CARD9	3	3.06527056907047e-167	10.6152901539135	0.407	0.268	3.09592327476118e-164
TNFRSF9	3	1.70464711955455e-84	9.8362781964378	0.334	0.249	1.7216935907501e-81
MCAM	3	1.97663754358078e-111	7.97178680167338	0.386	0.248	1.99640391901658e-108
WDHD1	3	1.97380154565251e-76	6.90165425349303	0.432	0.338	1.99353956110903e-73
EED	3	8.0723603602868e-124	6.74561023270234	0.541	0.406	8.15308396388966e-121
ZBED	3	1.70052687938843e-208	6.69225031703826	0.393	0.228	1.71753214818231e-205
CENPF	3	9.46559214823662e-173	6.44915127533148	0.543	0.348	9.56024806971899e-170
TNFRSF8	3	0	6.32504151387295	0.587	0.314	0
RANGAP1	3	6.19834235244434e-109	6.29990807933883	0.505	0.38	6.26032577596878e-106
RPS20	3	5.6485056929145e-50	6.28277343065392	0.371	0.337	5.70499074984364e-47
MCM4	3	8.43169534953363e-163	5.6693639891555	0.549	0.388	8.51601230302896e-160
TTK	3	3.43505834510022e-109	5.66640344939748	0.409	0.288	3.46940892855123e-106
TOX	3	6.7669996010845e-127	5.61388065256969	0.489	0.314	6.83466959709535e-124
FUT4	3	9.81171664262302e-110	5.59893135688447	0.398	0.268	9.90983380904925e-107
TACC3	3	3.5505360062206e-75	5.49036283056142	0.515	0.411	3.58604136628281e-72
NCAPD2	3	2.51591776654085e-171	5.45276675181078	0.576	0.413	2.54107694420626e-168
TRAF2	3	1.32684924113738e-11	5.38791588259349	0.372	0.356	1.34011773354875e-08
BLM2	3	2.88275462346853e-118	5.32701173643948	0.535	0.401	2.91158216970322e-115
IL6R	3	1.4427667916189e-90	5.32112348177978	0.422	0.272	1.45719445953509e-87
CTLA4	3	9.77198079457759e-68	5.08321118170945	0.441	0.342	9.86970060252337e-65
MT-ATP	3	2.45868770666036e-80	4.98580525583941	0.43	0.297	2.48327458372696e-77
IL21R	3	6.9749176594587e-77	4.98408539248816	0.416	0.312	7.04466683605328e-74
IFIH1	3	1.92010207308795e-26	4.88931861830189	0.38	0.321	1.93930309381883e-23
TOP2A	3	4.20634517264671e-167	4.87406533131076	0.525	0.336	4.24840862437318e-164
KIF23	3	5.97937918990776e-103	4.68528888544711	0.439	0.33	6.03917298180683e-100
ATAD2	3	3.36542940698976e-80	4.68205420425664	0.525	0.406	3.39908370105966e-77
IL23A	3	2.41314917541121e-14	4.6796895743143	0.249	0.257	2.43728066716532e-11
NEIL3	3	6.67674379298869e-64	4.60217113274898	0.456	0.357	6.74351123091858e-61
TNFRSF14-AS1	3	4.44547154802853e-114	4.56945229765427	0.356	0.269	4.48992626350881e-111
ICOS	3	2.35470862525977e-95	4.3091988286352	0.514	0.387	2.37825571151237e-92
HSP90AA1	3	7.4204597962427e-47	4.21857660861718	0.341	0.312	7.49466439420513e-44
PDIA6	3	4.67308280840251e-50	4.02420152373921	0.543	0.455	4.71981363648654e-47
SPP1	3	2.11615674568153e-87	4.00429772642031	0.3	0.224	2.13731831313835e-84
CDCA2	3	1.2212909081585e-124	3.9944031676568	0.471	0.346	1.23350381724008e-121
RNF213	3	6.7779387716652e-06	3.90311692555559	0.354	0.32	0.00684571815938185
IL1R1	3	9.31671572066556e-66	3.80951920430051	0.401	0.283	9.40988287787222e-63
KIF2C1	3	2.79378305820472e-73	3.76577541082932	0.449	0.354	2.82172088878677e-70
CENPE1	3	6.20160868300264e-117	3.7587871032362	0.504	0.354	6.26362476983267e-114
HNRNPA2B1	3	5.84161886850382e-19	3.7192280850904	0.339	0.31	5.90003505718885e-16
IL12RB	3	1.31045990387364e-63	3.66110804365443	0.448	0.335	1.32356450291238e-60
HNRNPK	3	8.92715776404973e-47	3.46973206916102	0.435	0.334	9.01642934169022e-44
KIF20B	3	9.63713559629928e-98	3.46321686033969	0.537	0.414	9.73350695226227e-95
STAT1	3	4.20378559368131e-194	3.44919702310324	0.556	0.348	4.24582344961813e-191
TFE31	3	2.17878715829582e-12	3.44077394469974	0.357	0.358	2.20057502987878e-09
H3F3B	3	9.43981076909024e-29	3.4399510173669	0.337	0.323	9.53420887678114e-26
BCL2A1	3	2.37211329905107e-45	3.28142220604561	0.228	0.248	2.39583443204158e-42
BORA1	3	1.42985745518552e-54	3.27107458070243	0.357	0.292	1.44415602973738e-51
SOM	3	3.7204874700451e-24	3.15650676689894	0.34	0.316	3.75769234474555e-21
FOSL1	3	5.32652121642567e-78	3.13316349027264	0.371	0.269	5.37978642858993e-75
BRD2	3	1.0551149452912e-47	3.13010358725284	0.37	0.307	1.06566609474412e-44
POLD3	3	1.00422103386616e-20	3.00177141458609	0.418	0.391	1.01426324420483e-17
ICOSLG1	3	1.55271575723908e-58	2.98695498541225	0.387	0.305	1.56824291481147e-55
EXO1	3	7.12155423429979e-30	2.97329163229994	0.347	0.291	7.19276977664279e-27
EZH2	3	1.95774297558089e-46	2.89620324396597	0.531	0.442	1.9773204053367e-43
DTL	3	3.37251985028174e-25	2.8844975435554	0.371	0.344	3.40624504878455e-22
HJURP	3	4.02717009432404e-25	2.82610265649686	0.401	0.338	4.06744179526728e-22
GTSE1	3	1.03476511823107e-57	2.74174917919045	0.449	0.365	1.04511276941339e-54
UHRF1	3	1.61759420911978e-57	2.71643685372887	0.469	0.381	1.63377015121098e-54
IL1A	3	6.51763770760708e-77	2.6839928567808	0.323	0.222	6.58281408468315e-74
SLC25A37	3	3.4314436949306e-09	2.67693240555279	0.315	0.285	3.4657581318799e-06
BTLA	3	3.34329209389247e-80	2.59179379528134	0.456	0.33	3.3767250148314e-77
TAP	3	1.15999286723025e-26	2.53802171130851	0.497	0.425	1.17159279590255e-23
HSPD	3	7.19827735621048e-13	2.52369765215232	0.369	0.326	7.27026012977259e-10
SMC4	3	1.44875928102635e-83	2.50783465193045	0.556	0.432	1.46324687383661e-80
HASPIN1	3	2.11494830747642e-39	2.48583680983803	0.395	0.317	2.13609779055118e-36
AL157394.3	3	2.88865197308266e-111	2.4048060862873	0.43	0.31	2.91753849281349e-108
RGS	3	2.7826463532826e-21	2.39361033932627	0.433	0.36	2.81047281681543e-18
TPX2	3	2.69974014778172e-67	2.36000926353767	0.518	0.407	2.72673754925954e-64
RRM1	3	1.01564868015644e-36	2.3332947636272	0.53	0.464	1.025805166958e-33
ARPC1B	3	3.88660334023985e-61	2.32094851457994	0.357	0.328	3.92546937364225e-58
PPP1R7	3	3.15850273369544e-76	2.29654678499124	0.415	0.333	3.1900877610324e-73
CLSPN	3	1.29872608671405e-25	2.28195904934097	0.449	0.402	1.3117133475812e-22
MCM6	3	1.5528042671931e-35	2.22038015528094	0.468	0.417	1.56833230986503e-32
HNRNPUL	3	1.0337741575994e-32	2.21623124221754	0.316	0.268	1.04411189917539e-29
PPARG	3	2.75257298941263e-129	2.15692022481485	0.427	0.257	2.78009871930676e-126
CDC25C	3	6.66303118207664e-24	2.14958066652295	0.307	0.266	6.72966149389741e-21
TMBIM6	3	7.41525238211423e-29	2.13955839235594	0.419	0.373	7.48940490593538e-26
DLGAP5	3	1.82894966296808e-30	2.05627461684747	0.4	0.353	1.84723915959776e-27
MIA2	3	6.93560920638268e-46	2.0049082020054	0.423	0.325	7.0049652984465e-43
CLUSTER 4
Main involved pathways:
T cell polarization, mitochondria activity
Gene	cluster	p_val	avg_log2FC	pct.1	pct.2	p_val_adj
COX5B	4	9.78748537066544e-06	12.0273308712132	0.312	0.343	0.00988536022437209
NDUFB4	4	1.66553504309757e-08	3.88612218538183	0.339	0.361	1.68219039352855e-05
TMED2	4	7.0265259219593e-12	3.76203012107466	0.364	0.373	7.0967911811789e-09
CSF2	4	3.73064773433092e-208	3.22179690686403	0.405	0.193	3.76795421167423e-205
MAFF	4	1.52454385045573e-37	2.90461364963589	0.371	0.322	1.53978928896029e-34
PPIB2	4	1.56795118276447e-18	2.86227186550563	0.38	0.364	1.58363069459212e-15
LAG3	4	1.60876892203094e-49	2.8002685613292	0.476	0.368	1.62485661125125e-46
CFL11	4	2.72197269706408e-14	2.65139879700397	0.297	0.308	2.74919242403472e-11
CALM	4	4.99916326367053e-08	2.64767810404168	0.288	0.314	5.04915489630724e-05
LGALS3	4	8.8531311533202e-12	2.58074451971615	0.466	0.423	8.94166246485341e-09
UBL5	4	4.04227533855179e-12	2.53844944860649	0.366	0.37	4.0826980919373e-09
NACA	4	1.91318959617705e-06	2.46274082984491	0.282	0.33	0.00193232149213882
CCL4	4	0	2.35611903856862	0.359	0.125	0
TPI	4	1.19574783190317e-07	2.05601511876864	0.264	0.309	0.00012077053102222
CLUSTER 5
Main involved pathways:
anti-viral and -inflammatory effects
Gene	cluster	p_val	avg_log2FC	pct.1	pct.2	p_val_adj
ZBED2	5	7.53762947019743e-236	6.19768313714291	0.493	0.229	7.6130057648994e-233
LAG3	5	0	5.97349980674744	0.723	0.354	0
TRDC	5	2.72314558288064e-113	5.95479590369758	0.584	0.251	2.75037703870945e-110
NFKBIA	5	1.52796856002604e-16	5.62490487424511	0.475	0.403	1.5432482456263e-13
BCL2A1	5	5.43072416667894e-98	4.55986103443908	0.45	0.232	5.48503140834573e-95
RPS3A1	5	2.68507828619497e-17	4.5386946751557	0.428	0.305	2.71192906905692e-14
DUSP4	5	3.76956048184554e-124	4.18454457150062	0.59	0.377	3.807256086664e-121
TNFRSF9	5	1.46919672527826e-165	4.00903566744919	0.499	0.242	1.48388869253104e-162
CXCL8	5	3.9569495866378e-209	3.97128299929853	0.425	0.164	3.99651908250417e-206
ZRSR2	5	1.36993717678563e-16	3.92712232891929	0.384	0.294	1.38363654855348e-13
TNFSF9	5	3.43379319097744e-63	3.77760576698536	0.437	0.275	3.46813112288721e-60
UBL52	5	4.79985092879404e-70	3.64387874701317	0.596	0.355	4.84784943808198e-67
ATP5F1D	5	8.09104648011137e-15	3.56713255030785	0.465	0.342	8.17195694491248e-12
IL1A	5	3.26223007631165e-66	3.50986260659997	0.413	0.22	3.29485237707477e-63
UQCRQ2	5	6.9332524332944e-17	3.26561542453348	0.493	0.349	7.00258495762734e-14
COX8A	5	8.93187372010904e-15	3.2034941423373	0.49	0.343	9.02119245731013e-12
HIST1H1C	5	8.71983347195176e-06	3.15253631271054	0.37	0.344	0.00880703180667128
ITGAX	5	3.91215877935099e-11	3.11345989415475	0.415	0.298	3.9512803671445e-08
MAFF	5	7.9291758303319e-44	2.98041706913484	0.511	0.314	8.00846758863522e-41
CORO1A	5	7.63696447747828e-07	2.94382408038978	0.428	0.311	0.000771333412225307
CD68	5	1.68756054197197e-41	2.43685330288086	0.465	0.292	1.70443614739169e-38
NDUFA1	5	1.09132067220389e-05	2.36248235206085	0.424	0.329	0.0110223387892593
SOD1	5	6.12789575389026e-43	2.22288490592409	0.552	0.393	6.18917471142916e-40
SIRPG	5	3.6320258088775e-50	2.10788712786012	0.471	0.363	3.66834606696627e-47
CLUSTER 6
Main involved pathways:
NFKB signalling, MAPK signalling
Gene	cluster	p_val	avg_log2FC	pct.1	pct.2	p_val_adj
PRKCE1	6	1.58411602650141e-06	8.86903695368776	0.339	0.243	0.00159995718676643
BIRC3	6	1.48346690943901e-89	8.62787099377632	0.636	0.378	1.4983015785334e-86
OSM	6	6.98094852462951e-62	8.61311554093752	0.545	0.311	7.0507580098758e-59
SOC	6	1.14046545589752e-53	8.21754739237754	0.607	0.419	1.15187011045649e-50
TNFRSF11A	6	3.68432152045001e-109	7.95945915805413	0.669	0.358	3.72116473565451e-106
CD38	6	1.44805794653215e-72	7.56582688714445	0.6	0.332	1.46253852599747e-69
IL17RB	6	0	6.82092801595394	0.858	0.279	0
RPL12	6	1.11714189115824e-08	6.02796821780053	0.307	0.279	1.12831331006982e-05
MAPK	6	2.3244082113188e-12	5.50418814045344	0.419	0.307	2.34765229343199e-09
TIGIT	6	9.29724850782395e-47	5.24967510838182	0.575	0.39	9.39022099290219e-44
SPP1	6	1.05467547732989e-46	5.21185945899517	0.451	0.225	1.06522223210319e-43
PGK1	6	7.04807308495713e-19	5.12318662815169	0.367	0.308	7.1185538158067e-16
NFKBIA1	6	8.12306177169671e-15	5.10464736660079	0.506	0.404	8.20429238941368e-12
GRB2	6	6.0556449918252e-46	5.01631906787125	0.504	0.346	6.11620144174345e-43
VEGFB	6	1.92348926784623e-11	4.67311847719628	0.471	0.383	1.94272416052469e-08
NACA2	6	7.84194919507513e-07	4.61463820031788	0.353	0.325	0.000792036868702588
TICAM	6	4.80867581775205e-12	4.09890642146837	0.331	0.268	4.85676257592957e-09
TNFRSF4	6	1.00506291326933e-80	4.04148851241933	0.646	0.386	1.01511354240203e-77
DUT	6	1.81596130793545e-38	4.02568970183366	0.443	0.327	1.8341209210148e-35
SH2D1A	6	3.05657272865445e-48	3.77610966879172	0.633	0.434	3.08713845594099e-45
NFKB2	6	1.03021267828062e-30	3.73065653804445	0.576	0.425	1.04051480506343e-27
BCL2A1	6	7.68433472001521e-09	3.68890373268128	0.348	0.243	7.76117806721537e-06
DUSP4	6	1.75651195718267e-36	3.56557752533874	0.562	0.384	1.7740770767545e-33
PSMB9	6	1.35769253846357e-33	3.52526916237184	0.611	0.451	1.3712694638482e-30
ARG2	6	5.69685630419679e-84	3.45057575122069	0.58	0.275	5.75382486723875e-81
RPL28	6	3.32884842179136e-16	3.43484538701147	0.392	0.282	3.36213690600928e-13
CSF2	6	2.18021222486178e-65	3.35228864982484	0.377	0.206	2.2020143471104e-62
F12	6	1.59476867392303e-18	3.26724272962266	0.401	0.297	1.61071636066226e-15
TUBA1B	6	5.19365257846635e-11	3.2237443307334	0.342	0.293	5.24558910425101e-08
PMCH	6	8.59714465034078e-11	3.16174816142966	0.24	0.2	8.68311609684418e-08
RPS23	6	9.43780820940941e-24	3.13035026888471	0.595	0.468	9.53218629150351e-21
PPARG1	6	7.5158037558426e-11	3.06910242907539	0.416	0.27	7.59096179340102e-08
DEK	6	4.58945858913624e-23	2.72928962167788	0.441	0.357	4.6353531750276e-20
CD80	6	2.21143813006771e-06	2.53770910830186	0.394	0.347	0.00223355251136839
TAP1	6	6.48942813324392e-27	2.31770821285229	0.574	0.428	6.55432241457635e-24
G6PD	6	2.21805819067021e-08	2.13061469202788	0.542	0.458	2.24023877257691e-05
UNG	6	9.12279777157865e-07	2.12674337775837	0.438	0.338	0.000921402574929444
SEPTIN7	6	1.0421573249467e-05	2.11588717813634	0.397	0.375	0.0105257889819617
SDHB	6	4.93047873696113e-07	2.09802023252799	0.508	0.441	0.000497978352433074
CLUSTER 7
Main involved pathways:
chemonkine pathways, NK chemotaxis, cytokine activity
Gene	cluster	p_val	avg_log2FC	pct.1	pct.2	p_val_adj
NAMPT	7	5.79918346475011e-14	8.57387885785307	0.532	0.41	5.85717529939761e-11
IFNG	7	5.70284679677355e-92	8.072566455974	0.535	0.212	5.75987526474128e-89
MAF	7	5.99012555367044e-10	7.9798605812614	0.507	0.402	6.05002680920715e-07
CCL5	7	1.14041857769903e-86	6.04725839563492	0.572	0.253	1.15182276347602e-83
LYN	7	1.17322307934887e-26	5.7408241177336	0.485	0.232	1.18495531014236e-23
DUSP2	7	3.2203366160831e-50	5.56466708611541	0.535	0.301	3.25253998224393e-47
ATP5F1D	7	5.46382200598251e-06	5.49247336869778	0.442	0.347	0.00551846022604234
CSF2	7	4.22686354200972e-172	5.05902362081224	0.63	0.203	4.26913217742982e-169
PMCH	7	8.0127895881434e-14	5.01277351331701	0.422	0.197	8.09291748402483e-11
HIST1H1E	7	1.17365257782412e-18	4.79925523434852	0.317	0.339	1.18538910360236e-15
ENTPD1	7	4.54924372578793e-22	4.74398224412207	0.523	0.377	4.59473616304581e-19
NFKBIA	7	3.96932403812168e-26	4.55105373014179	0.592	0.404	4.00901727850289e-23
CCL41	7	5.63922446667515e-166	4.45044516897865	0.52	0.138	5.6956167113419e-163
IL4	7	1.94896293460064e-73	4.1241765752075	0.447	0.189	1.96845256394664e-70
MAPK11	7	2.95002950936663e-06	4.09878381494138	0.389	0.27	0.0029795298044603
GZMB	7	6.96931943157694e-135	3.90654925375663	0.578	0.221	7.03901262589271e-132
ICAM	7	5.72365526236104e-35	3.83226062855185	0.567	0.357	5.78089181498465e-32
BCL2A1	7	4.1157039532721e-54	3.66809865373835	0.531	0.24	4.15686099280482e-51
BIRC3	7	3.0585984530083e-28	3.65673258789014	0.568	0.383	3.08918443753838e-25
IL13	7	2.27376315819864e-124	3.3377012981779	0.55	0.198	2.29650078978063e-121
CXCL8	7	9.46871284473056e-24	3.27130869289676	0.455	0.175	9.56339997317787e-21
SOCS1	7	1.7118537248376e-07	3.26272097626183	0.519	0.423	0.000172897226208597
IRF4	7	5.04671592570058e-37	3.22445472108824	0.58	0.344	5.09718308495758e-34
PRKCE	7	3.68567817269516e-05	3.21671995318745	0.36	0.244	0.0372253495442211
TNFSF9	7	7.65265159179558e-32	3.07727825300863	0.507	0.281	7.72917810771354e-29
RNASE6	7	1.04778114999064e-23	3.0698287118294	0.404	0.247	1.05825896149054e-20
CD80	7	4.91944791912311e-13	3.05829658374317	0.478	0.346	4.96864239831434e-10
CCL3	7	2.5814469999202e-127	2.98925259356534	0.443	0.156	2.6072614699194e-124
ZBED2	7	9.56457598428247e-92	2.88431616355025	0.559	0.239	9.6602217441253e-89
LIF	7	8.29698061776145e-37	2.8290420412484	0.469	0.281	8.37995042393907e-34
TNFRSF14-AS11	7	6.97449900548446e-06	2.7870749667871	0.373	0.276	0.00704424399553931
EIF2S2	7	2.30716048196708e-07	2.77086138856259	0.511	0.367	0.000233023208678675
ZBTB161	7	5.04557281219058e-10	2.7465315908101	0.385	0.287	5.09602854031248e-07
IL26	7	2.69024206543654e-13	2.72597165166402	0.464	0.249	2.7171444860909e-10
EBI3	7	8.11158047467498e-42	2.698319303727	0.49	0.25	8.19269627942173e-39
UBL5	7	4.391479359482e-07	2.60826071397127	0.489	0.368	0.000443539415307682
TFRC	7	4.9091462040549e-28	2.56961717303013	0.575	0.377	4.95823766609545e-25
MAFF	7	1.6367322033971e-09	2.3947380323394	0.49	0.323	1.65309952543107e-06
NFKB2	7	2.0985415819252e-12	2.39055648211489	0.553	0.427	2.11952699774446e-09
TIGIT	7	1.37313172215147e-15	2.3709280363725	0.54	0.393	1.38686303937298e-12
FBXO11	7	1.51202705358888e-05	2.35929684822236	0.407	0.272	0.0152714732412477
SOD1	7	1.66308208468671e-22	2.33702408127788	0.61	0.399	1.67971290553358e-19
DUSP4	7	2.93512686296605e-28	2.31693905153553	0.561	0.387	2.96447813159571e-25
IL5	7	6.33071768505883e-98	2.24343182326826	0.515	0.217	6.39402486190942e-95
FAS	7	6.9422502727737e-06	2.20780040355035	0.506	0.431	0.00701167277550143
EED3	7	4.23031549521413e-15	2.0787125821292	0.545	0.418	4.27261865016627e-12
RPL26	7	7.57556977675467e-15	2.05953751566202	0.46	0.313	7.65132547452221e-12
LDHB	7	1.88057404323991e-07	2.05815267625885	0.503	0.358	0.000189937978367231
BTF3	7	4.2033506814016e-06	2.05600433130373	0.438	0.334	0.00424538418821561
AL157394.3	7	3.24598728928446e-08	2.04626063513393	0.353	0.322	3.27844716217731e-05
CLUSTER 8
Main involved pathways:
antigen presentation and processing, regulation of cell killing, interferon signaling
Gene	cluster	p_val	avg_log2FC	pct.1	pct.2	p_val_adj
CTSH	8	5.98120993275131e-46	11.7393020916814	0.732	0.419	6.04102203207883e-43
APP1	8	4.73064015800681e-26	9.33487231005904	0.564	0.275	4.77794655958687e-23
CD58	8	1.45620264403304e-15	9.3024872335945	0.603	0.442	1.47076467047337e-12
SEC61B	8	8.249390378123e-06	8.92318088076808	0.284	0.333	0.00833188428190423
ICAM1	8	2.27951080009698e-92	7.62574098438087	0.764	0.356	2.30230590809795e-89
CD86	8	4.1605504093161e-27	7.61347788151263	0.544	0.299	4.20215591340926e-24
NFKBIA	8	1.09769066237421e-35	7.5211620530324	0.665	0.405	1.10866756899795e-32
ENTPD1	8	2.66418608618842e-30	7.28572654366675	0.624	0.377	2.6908279470503e-27
DUSP2	8	1.6985230259353e-28	7.22526958596388	0.553	0.303	1.71550825619465e-25
MAPK11	8	3.43798581358713e-07	6.8877815440576	0.415	0.271	0.0003472365671723
PASK	8	1.11325838554442e-51	6.71667752046908	0.633	0.278	1.12439096939987e-48
HLA-DMB	8	1.63850534949893e-167	6.54445478709696	0.878	0.324	1.65489040299392e-164
IL21R	8	1.15472375403515e-143	6.44243393253996	0.867	0.317	1.16627099157551e-140
HLA-DQB1	8	6.60498289974828e-213	6.40653471848787	0.936	0.385	6.67103272874577e-210
BIRC3	8	5.20963171786242e-65	6.33671369902886	0.752	0.382	5.26172803504104e-62
SOCS1	8	1.64255273518877e-29	6.21346378010207	0.681	0.422	1.65897826254065e-26
HLA-DRA	8	4.01373153204509e-222	6.18832207787687	0.936	0.368	4.05386884736555e-219
RPS2	8	5.18049934250525e-08	6.06791999278973	0.397	0.291	5.2323043359303e-05
FCER2	8	1.35771776145788e-111	5.76452555826286	0.78	0.236	1.37129493907246e-108
MSH	8	2.6573503301175e-21	5.54583122284904	0.539	0.35	2.68392383341867e-18
CD74	8	4.46861804195401e-219	5.52597691612509	0.952	0.407	4.51330422237355e-216
HLA-DPB1	8	2.39084078639297e-217	5.44293177302905	0.947	0.399	2.4147491942569e-214
YBX3	8	1.65335132351682e-88	5.35366364357967	0.775	0.316	1.66988483675199e-85
NFKB2	8	6.29807244802789e-58	5.31763801835668	0.709	0.426	6.36105317250817e-55
IRF4	8	4.26096990708569e-38	5.20933842639418	0.644	0.345	4.30357960615655e-35
IFIH1	8	3.68123632958327e-32	5.18172439050886	0.633	0.324	3.7180486928791e-29
IKZF2	8	6.9633366419534e-30	5.14629143810947	0.571	0.263	7.03297000837293e-27
VEGFB	8	3.28247721710569e-08	4.98188894363421	0.507	0.385	3.31530198927674e-05
HLA-DRB1	8	3.52211762402316e-206	4.95384148438119	0.94	0.409	3.55733880026339e-203
HLA-DQA1	8	1.04260630863941e-203	4.83679394338878	0.936	0.382	1.05303237172581e-200
HLA-DRB5	8	1.05807135180793e-205	4.82025579667181	0.938	0.413	1.06865206532601e-202
BTLA4	8	2.05149233501654e-08	4.80997223975755	0.516	0.341	2.0720072583667e-05
TAP2	8	2.63719534500351e-24	4.77631396315147	0.654	0.437	2.66356729845354e-21
VNN2	8	1.53262975699451e-21	4.58014992387128	0.553	0.303	1.54795605456446e-18
HLA-DMA	8	2.51087706406534e-174	4.5354457238156	0.927	0.421	2.53598583470599e-171
HLA-DPA1	8	3.52951436484212e-197	4.45706341019318	0.929	0.396	3.56480950849054e-194
POU2F	8	9.71365381602165e-09	4.36956336663755	0.495	0.393	9.81079035418187e-06
MSH5	8	1.62539645578638e-07	4.29611139346064	0.459	0.313	0.000164165042034424
CD38	8	3.14622008716198e-13	4.06831167066905	0.498	0.339	3.1776822880336e-10
HNRNPA2B1	8	4.60552567229869e-08	4.0527392498427	0.266	0.313	4.65158092902168e-05
ERAL	8	2.22568033867183e-05	4.05048159412197	0.486	0.383	0.0224793714205855
CCR7	8	4.16846552780531e-126	4.01466493054102	0.862	0.339	4.21015018308336e-123
HELLS	8	7.10391526972471e-28	3.96177249456988	0.624	0.405	7.17495442242196e-25
LGALS	8	4.66659242078515e-51	3.87285554600371	0.711	0.342	4.713258344993e-48
EEF1G	8	2.4108108149583e-08	3.86659517914248	0.511	0.34	2.43491892310788e-05
TFRC	8	8.20380051094623e-24	3.72600822435166	0.601	0.378	8.28583851605569e-21
CLIC1	8	5.67230786610683e-19	3.58601474453952	0.562	0.351	5.72903094476789e-16
RPL9	8	4.2295582436493e-18	3.56255029458401	0.651	0.465	4.27185382608579e-15
EZH2	8	1.86021176275112e-36	3.361430887593	0.702	0.448	1.87881388037863e-33
ATP5PB	8	4.17159733484998e-18	3.27647121170009	0.229	0.385	4.21331330819848e-15
TNFSF9	8	3.59543526202544e-10	3.22614469643031	0.479	0.283	3.6313896146457e-07
RPS	8	8.29684176177264e-09	3.12501532640363	0.445	0.289	8.37981017939036e-06
RPL37	8	1.00167478812394e-11	3.02160499269891	0.477	0.304	1.01169153600518e-08
DUSP4	8	9.46474863897934e-06	3.00984019294327	0.518	0.388	0.00955939612536914
TAP1	8	3.15835777249131e-22	2.86033571897656	0.67	0.43	3.18994135021622e-19
PSMB9	8	1.86017181027454e-06	2.82232420289168	0.539	0.456	0.00187877352837729
ITGAX	8	2.51640948286523e-07	2.74819044718001	0.404	0.304	0.000254157357769388
TAB1	8	1.42988029020548e-06	2.60217714837877	0.367	0.29	0.00144417909310754
RGS1	8	1.43965557667058e-18	2.57258324073764	0.56	0.366	1.45405213243728e-15
EED4	8	6.07193476864981e-10	2.5370538653112	0.546	0.419	6.13265411633631e-07
RPL23	8	6.27813069456859e-06	2.51115313837071	0.484	0.374	0.00634091200151428
TMEM9	8	1.01222280445697e-14	2.5100088411828	0.523	0.338	1.02234503250154e-11
CBX5	8	2.31528233977176e-05	2.28446084752456	0.534	0.449	0.0233843516316947
PDIA6	8	4.4265525169577e-06	2.26940349994775	0.555	0.463	0.00447081804212727
HIST1H1C1	8	4.91401216679844e-11	2.07552460429807	0.204	0.347	4.96315228846643e-08
CLUSTER 9
Main involved pathways:
granzyme mediated cell death, chronic inflammation, negative regulation of apoptosis
Gene	cluster	p_val	avg_log2FC	pct.1	pct.2	p_val_adj
CCL3	9	2.77402390761533e-86	10.0428131642208	0.88	0.158	2.80176414669149e-83
NKG7	9	1.21905227442872e-21	7.05235486410469	0.655	0.345	1.23124279717301e-18
CSF2	9	3.88938099884798e-36	6.86196196846295	0.69	0.209	3.92827480883646e-33
GZMB	9	1.00557308460457e-45	6.66557405350863	0.77	0.225	1.01562881545062e-42
IL41	9	9.95813518337899e-22	6.60411716734446	0.14	0.194	1.00577165352128e-18
PMCH	9	4.94642448080125e-11	5.47152950069699	0.11	0.202	4.99588872560926e-08
ICAM1	9	2.23891053793325e-05	5.0821163780622	0.55	0.36	0.0226129964331258
LAG3	9	3.28334986213201e-25	4.36458261245859	0.7	0.376	3.31618336075333e-22
DUSP4	9	1.12985680192909e-08	4.08887595940103	0.585	0.389	1.14115536994838e-05
RPL2	9	5.29538831224649e-06	3.16180927612948	0.085	0.283	0.00534834219536895
PRELID1	9	1.05684576785591e-14	2.83305436780028	0.065	0.342	1.06741422553447e-11
IL1A	9	1.33410299347074e-06	2.77469874408557	0.25	0.232	0.00134744402340545
LTA	9	1.16533855333878e-07	2.63159761823328	0.52	0.318	0.000117699193887217
CXCL8	9	7.45210340778412e-08	2.58130096550864	0.09	0.181	7.52662444186196e-05
COX6C1	9	6.17711577460359e-07	2.40568177311357	0.09	0.353	0.000623888693234963
PRRC2C2	9	8.50410822437583e-10	2.26251407753143	0.135	0.377	8.58914930661959e-07
HMGN2	9	1.24683946782966e-06	2.16579944347302	0.06	0.307	0.00125930786250796
H3F3B1	9	2.48197111584892e-08	2.12125121366391	0.075	0.326	2.50679082700741e-05
IL13	9	5.51174678146377e-21	2.05624624057457	0.215	0.205	5.5668642492784e-18
SEPTIN7	9	3.42576892726805e-05	2.0329237715003	0.395	0.375	0.0346002661654073
PVR3	9	2.47135363688257e-09	2.02743945905954	0.155	0.307	2.49606717325139e-06
