# Supplementary material for: Single cell characterization of blood and expanded regulatory T cells in autoimmune polyendocrine syndrome type 1
Source: iScience. 2024 Mar 27;27(4):109610. doi: 10.1016/j.isci.2024.109610 (PMC11022049; doi:10.1016/j.isci.2024.109610)
Supplement: Table S7. The 20 most differentially expressed genes between APS-1 patients (N = 8) and healthy controls (N = 8) in the ten clusters for expanded Tregs, related to main Figure 2 — pct_1 frequency APS-1 cells; pct_2 frequency healthy control cells (p_adj adjusted p value; FC fold change). Only genes that are significantly differentially expressed between the groups (adjusted p < 0.05) and with the largest +/− log2FC > 2 are included. [file mmc4.xlsx]

## Sheet: Ark1
Cluster 0
Gene	cluster	p_val	avg_log2FC	pct.1	pct.2	p_val_adj
TOP2A	0	5.29963511171157e-13	-10.3408177237658	0.357	0.356	5.35263146282868e-10
TNFRSF4	0	2.57076457776569e-95	9.79568151770285	0.461	0.372	2.59647222354335e-92
EXO1	0	3.28100715458736e-108	9.37748819848466	0.449	0.247	3.31381722613323e-105
CKS2	0	0	9.3531831268221	0.601	0.342	0
TNFRSF9	0	3.44057602534102e-241	7.90993715498736	0.402	0.21	3.47498178559443e-238
TK1	0	0	7.82270017544993	0.745	0.358	0
CBX5	0	2.69250444257394e-159	7.65274989117812	0.553	0.416	2.71942948699968e-156
BTF3	0	2.69478209464026e-13	6.98856800191362	0.383	0.32	2.72172991558666e-10
COX8A	0	6.41326200433991e-10	6.69804164177496	0.402	0.336	6.47739462438331e-07
CDC7	0	3.76121466379506e-11	6.32976612191673	0.355	0.269	3.79882681043301e-08
BTLA	0	2.48346895245218e-81	-5.81214299965645	0.344	0.343	2.50830364197671e-78
PVR	0	2.96764992300223e-35	5.61814759512795	0.438	0.263	2.99732642223226e-32
IL1R1	0	1.20558425346792e-201	5.40665079361623	0.453	0.244	1.21764009600259e-198
C12orf75	0	1.0108999417155e-123	-5.32433193715298	0.331	0.332	1.02100894113266e-120
SIRPG	0	6.2568460983663e-94	5.27326890930225	0.451	0.343	6.31941455934997e-91
TOX	0	7.37592643968357e-197	5.24634745469192	0.47	0.287	7.4496857040804e-194
IRF4	0	2.04631900549314e-87	5.15781531533646	0.441	0.318	2.06678219554807e-84
ANP32E	0	0	5.11603439368896	0.673	0.427	0
RRM1	0	0	5.08876221468652	0.632	0.417	0
CRIP1	0	1.31571297296973e-30	-5.02087918047985	0.352	0.343	1.32887010269942e-27
Cluster 1
Gene	cluster	p_val	avg_log2FC	pct.1	pct.2	p_val_adj
PCLAF	1	0	8.38372539080131	0.712	0.376	0
PGK1	1	7.92381322772558e-12	8.04606428733905	0.351	0.297	8.00305136000283e-09
RPL23	1	1.34125795860454e-95	7.45466539214824	0.47	0.347	1.35467053819058e-92
PBK	1	5.11629981977452e-277	7.03463439148875	0.553	0.294	5.16746281797227e-274
PCNA	1	9.42611874815415e-269	6.28143132894099	0.553	0.391	9.5203799356357e-266
TK1	1	0	6.15234755565813	0.683	0.384	0
CCNB1	1	0	6.07869410088834	0.543	0.307	0
UBE2T	1	0	5.8664579033299	0.697	0.379	0
CDC20	1	0	5.8364512361751	0.575	0.307	0
ATAD2	1	1.45161172210805e-128	5.6474168856923	0.516	0.389	1.46612783932913e-125
RAD51	1	1.06453579519633e-145	5.55913380052915	0.508	0.327	1.07518115314829e-142
RPSA	1	1.50246084303473e-23	-5.53425426056698	0.313	0.327	1.51748545146508e-20
DSCC1	1	6.4131310767455e-92	5.53424636173768	0.432	0.294	6.47726238751295e-89
MIA2	1	7.01772678633899e-08	-5.30514103231314	0.32	0.34	7.08790405420238e-05
PRIM1	1	1.33916049772382e-21	5.25970765952941	0.418	0.332	1.35255210270106e-18
EIF2S2	1	9.33406565019816e-25	4.73029757003893	0.427	0.352	9.42740630670014e-22
MRPL51	1	4.75398069433368e-132	4.64228211023857	0.485	0.317	4.80152050127702e-129
RANGAP1	1	2.2926526846624e-77	4.60929469880993	0.486	0.364	2.31557921150902e-74
CENPU	1	1.74995653581172e-240	4.42546958761389	0.568	0.369	1.76745610116984e-237
RBX1	1	4.27311612632304e-132	4.24587871018568	0.597	0.478	4.31584728758627e-129
Cluster 2
Gene	cluster	p_val	avg_log2FC	pct.1	pct.2	p_val_adj
RPS2	2	1.13124393473145e-39	-7.05584860862358	0.276	0.294	1.14255637407877e-36
DYNLRB1	2	3.05865659953864e-15	6.61916115475387	0.258	0.292	3.08924316553402e-12
BTF3	2	2.59667501710507e-09	-6.18112488083366	0.299	0.345	2.62264176727612e-06
TNFSF9	2	4.71412219330094e-12	5.25822770290024	0.303	0.281	4.76126341523395e-09
EIF2S2	2	2.31199046420997e-07	-5.15855458248044	0.318	0.382	0.000233511036885207
PPP1R7	2	2.38879348210789e-17	-3.80712858445835	0.281	0.357	2.41268141692897e-14
SIRPG	2	8.01808484548755e-07	3.76613344905378	0.37	0.37	0.000809826569394243
TOX	2	9.28082638432069e-12	-3.3352367514372	0.249	0.353	9.3736346481639e-09
RPS23	2	4.22363431856602e-20	3.17182347535659	0.5	0.466	4.26587066175168e-17
IL3RA	2	1.84705051690571e-45	-3.07738258891881	0.252	0.33	1.86552102207477e-42
RPL12	2	7.92619049737024e-65	3.04120180461238	0.276	0.281	8.00545240234395e-62
IKZF2	2	6.57197886626245e-20	2.93838500342174	0.265	0.267	6.63769865492507e-17
HIST1H1C	2	2.04200848818523e-39	-2.83498855587538	0.294	0.358	2.06242857306708e-36
G6PD	2	5.0252690311905e-14	-2.67527315233025	0.449	0.463	5.0755217215024e-11
CD68	2	4.79691180582253e-07	2.55278219815912	0.277	0.309	0.000484488092388076
IL26	2	1.46329094549869e-19	2.5439717968894	0.238	0.257	1.47792385495368e-16
RPL39	2	1.47105786228478e-43	2.47980672680709	0.275	0.282	1.48576844090763e-40
RPSA	2	1.04871861327852e-40	-2.46951437658975	0.309	0.327	1.05920579941131e-37
CYBA	2	1.48050259609569e-13	2.46435858963754	0.307	0.338	1.49530762205665e-10
MAFF	2	9.51335033145476e-46	2.42598241443567	0.321	0.328	9.6084838347693e-43
Cluster 3
Gene	cluster	p_val	avg_log2FC	pct.1	pct.2	p_val_adj
TNFRSF9	3	1.70464711955455e-84	9.8362781964378	0.334	0.249	1.7216935907501e-81
MCAM	3	1.97663754358078e-111	7.97178680167338	0.386	0.248	1.99640391901658e-108
WDHD1	3	1.97380154565251e-76	6.90165425349303	0.432	0.338	1.99353956110903e-73
EED	3	8.0723603602868e-124	6.74561023270234	0.541	0.406	8.15308396388966e-121
ZBED2	3	1.70052687938843e-208	6.69225031703826	0.393	0.228	1.71753214818231e-205
CENPF	3	9.46559214823662e-173	6.44915127533148	0.543	0.348	9.56024806971899e-170
TNFRSF8	3	0	6.32504151387295	0.587	0.314	0
RANGAP1	3	6.19834235244434e-109	6.29990807933883	0.505	0.38	6.26032577596878e-106
RPS20	3	5.6485056929145e-50	6.28277343065392	0.371	0.337	5.70499074984364e-47
MCM4	3	8.43169534953363e-163	5.6693639891555	0.549	0.388	8.51601230302896e-160
TTK	3	3.43505834510022e-109	5.66640344939748	0.409	0.288	3.46940892855123e-106
TOX	3	6.7669996010845e-127	5.61388065256969	0.489	0.314	6.83466959709535e-124
FUT4	3	9.81171664262302e-110	5.59893135688447	0.398	0.268	9.90983380904925e-107
TACC3	3	3.5505360062206e-75	5.49036283056142	0.515	0.411	3.58604136628281e-72
NCAPD2	3	2.51591776654085e-171	5.45276675181078	0.576	0.413	2.54107694420626e-168
TRAF2	3	1.32684924113738e-11	5.38791588259349	0.372	0.356	1.34011773354875e-08
BLM	3	2.88275462346853e-118	5.32701173643948	0.535	0.401	2.91158216970322e-115
IL6R	3	1.4427667916189e-90	5.32112348177978	0.422	0.272	1.45719445953509e-87
CTLA4	3	9.77198079457759e-68	5.08321118170945	0.441	0.342	9.86970060252337e-65
MT-ATP6	3	2.45868770666036e-80	4.98580525583941	0.43	0.297	2.48327458372696e-77
Cluster 4
Gene	cluster	p_val	avg_log2FC	pct.1	pct.2	p_val_adj
NDUFB4	4	1.66553504309757e-08	3.88612218538183	0.339	0.361	1.68219039352855e-05
IL1A	4	1.82554822778785e-08	-3.85076267060251	0.195	0.236	1.84380371006573e-05
TMED2	4	7.0265259219593e-12	3.76203012107466	0.364	0.373	7.0967911811789e-09
BATF	4	5.94421695467775e-08	-3.70357577247399	0.388	0.414	6.00365912422453e-05
CSF2	4	3.73064773433092e-208	3.22179690686403	0.405	0.193	3.76795421167423e-205
MAFF	4	1.52454385045573e-37	2.90461364963589	0.371	0.322	1.53978928896029e-34
PPIB	4	1.56795118276447e-18	2.86227186550563	0.38	0.364	1.58363069459212e-15
LAG3	4	1.60876892203094e-49	2.8002685613292	0.476	0.368	1.62485661125125e-46
CFL1	4	2.72197269706408e-14	2.65139879700397	0.297	0.308	2.74919242403472e-11
CALM1	4	4.99916326367053e-08	2.64767810404168	0.288	0.314	5.04915489630724e-05
LGALS3	4	8.8531311533202e-12	2.58074451971615	0.466	0.423	8.94166246485341e-09
UBL5	4	4.04227533855179e-12	2.53844944860649	0.366	0.37	4.0826980919373e-09
HNRNPUL1	4	1.46941883655179e-05	-2.47331305296778	0.223	0.277	0.014841130249173
NACA	4	1.91318959617705e-06	2.46274082984491	0.282	0.33	0.00193232149213882
CCL4	4	0	2.35611903856862	0.359	0.125	0
TPI1	4	1.19574783190317e-07	2.05601511876864	0.264	0.309	0.00012077053102222
COX5B	4	9.78748537066544e-06	12.0273308712132	0.312	0.343	0.00988536022437209
TLE5	4	2.63830105855452e-05	-1.9258516644523	0.284	0.394	0.0266468406914007
ARG2	4	3.20464733274798e-23	-1.86383796850844	0.222	0.291	3.23669380607546e-20
TNFRSF4	4	6.80537828123684e-11	1.73871133113212	0.452	0.389	6.87343206404921e-08
Cluster 5
Gene	cluster	p_val	avg_log2FC	pct.1	pct.2	p_val_adj
ZBED2	5	7.53762947019743e-236	6.19768313714291	0.493	0.229	7.6130057648994e-233
LAG3	5	0	5.97349980674744	0.723	0.354	0
TRDC	5	2.72314558288064e-113	5.95479590369758	0.584	0.251	2.75037703870945e-110
NFKBIA	5	1.52796856002604e-16	5.62490487424511	0.475	0.403	1.5432482456263e-13
BCL2A1	5	5.43072416667894e-98	4.55986103443908	0.45	0.232	5.48503140834573e-95
RPS3A	5	2.68507828619497e-17	4.5386946751557	0.428	0.305	2.71192906905692e-14
DUSP4	5	3.76956048184554e-124	4.18454457150062	0.59	0.377	3.807256086664e-121
TNFRSF9	5	1.46919672527826e-165	4.00903566744919	0.499	0.242	1.48388869253104e-162
CXCL8	5	3.9569495866378e-209	3.97128299929853	0.425	0.164	3.99651908250417e-206
ZRSR2	5	1.36993717678563e-16	3.92712232891929	0.384	0.294	1.38363654855348e-13
TNFSF9	5	3.43379319097744e-63	3.77760576698536	0.437	0.275	3.46813112288721e-60
UBL5	5	4.79985092879404e-70	3.64387874701317	0.596	0.355	4.84784943808198e-67
ATP5F1D	5	8.09104648011137e-15	3.56713255030785	0.465	0.342	8.17195694491248e-12
ENO1	5	2.08378913547361e-08	-3.52549043071155	0.347	0.337	2.10462702682834e-05
IL1A	5	3.26223007631165e-66	3.50986260659997	0.413	0.22	3.29485237707477e-63
UQCRQ	5	6.9332524332944e-17	3.26561542453348	0.493	0.349	7.00258495762734e-14
COX8A	5	8.93187372010904e-15	3.2034941423373	0.49	0.343	9.02119245731013e-12
F5	5	6.62066118481067e-12	-3.17761802513098	0.253	0.259	6.68686779665877e-09
HIST1H1C	5	8.71983347195176e-06	3.15253631271054	0.37	0.344	0.00880703180667128
ITGAX	5	3.91215877935099e-11	3.11345989415475	0.415	0.298	3.9512803671445e-08
Cluster 6
Gene	cluster	p_val	avg_log2FC	pct.1	pct.2	p_val_adj
PRKCE	6	1.58411602650141e-06	8.86903695368776	0.339	0.243	0.00159995718676643
BIRC3	6	1.48346690943901e-89	8.62787099377632	0.636	0.378	1.4983015785334e-86
OSM	6	6.98094852462951e-62	8.61311554093752	0.545	0.311	7.0507580098758e-59
SOCS1	6	1.14046545589752e-53	8.21754739237754	0.607	0.419	1.15187011045649e-50
TNFRSF11A	6	3.68432152045001e-109	7.95945915805413	0.669	0.358	3.72116473565451e-106
CD38	6	1.44805794653215e-72	7.56582688714445	0.6	0.332	1.46253852599747e-69
IL17RB	6	0	6.82092801595394	0.858	0.279	0
RPL12	6	1.11714189115824e-08	6.02796821780053	0.307	0.279	1.12831331006982e-05
LDHA	6	3.23049395406432e-09	-5.53341746482222	0.384	0.477	3.26279889360496e-06
MAPK8	6	2.3244082113188e-12	5.50418814045344	0.419	0.307	2.34765229343199e-09
TIGIT	6	9.29724850782395e-47	5.24967510838182	0.575	0.39	9.39022099290219e-44
SPP1	6	1.05467547732989e-46	5.21185945899517	0.451	0.225	1.06522223210319e-43
PGK1	6	7.04807308495713e-19	5.12318662815169	0.367	0.308	7.1185538158067e-16
NFKBIA	6	8.12306177169671e-15	5.10464736660079	0.506	0.404	8.20429238941368e-12
GRB2	6	6.0556449918252e-46	5.01631906787125	0.504	0.346	6.11620144174345e-43
IL1A	6	1.79812827955476e-06	-4.74667844715823	0.219	0.233	0.0018161095623503
VEGFB	6	1.92348926784623e-11	4.67311847719628	0.471	0.383	1.94272416052469e-08
NACA	6	7.84194919507513e-07	4.61463820031788	0.353	0.325	0.000792036868702588
TICAM2	6	4.80867581775205e-12	4.09890642146837	0.331	0.268	4.85676257592957e-09
CALR	6	1.54640511612267e-18	-4.04609837376262	0.252	0.392	1.56186916728389e-15
Cluster 7
Gene	cluster	p_val	avg_log2FC	pct.1	pct.2	p_val_adj
NAMPT	7	5.79918346475011e-14	8.57387885785307	0.532	0.41	5.85717529939761e-11
IFNG	7	5.70284679677355e-92	8.072566455974	0.535	0.212	5.75987526474128e-89
MAF	7	5.99012555367044e-10	7.9798605812614	0.507	0.402	6.05002680920715e-07
CCL5	7	1.14041857769903e-86	6.04725839563492	0.572	0.253	1.15182276347602e-83
LYN	7	1.17322307934887e-26	5.7408241177336	0.485	0.232	1.18495531014236e-23
DUSP2	7	3.2203366160831e-50	5.56466708611541	0.535	0.301	3.25253998224393e-47
ATP5F1D	7	5.46382200598251e-06	5.49247336869778	0.442	0.347	0.00551846022604234
CSF2	7	4.22686354200972e-172	5.05902362081224	0.63	0.203	4.26913217742982e-169
PMCH	7	8.0127895881434e-14	5.01277351331701	0.422	0.197	8.09291748402483e-11
HIST1H1E	7	1.17365257782412e-18	4.79925523434852	0.317	0.339	1.18538910360236e-15
ENTPD1	7	4.54924372578793e-22	4.74398224412207	0.523	0.377	4.59473616304581e-19
NFKBIA	7	3.96932403812168e-26	4.55105373014179	0.592	0.404	4.00901727850289e-23
CCL4	7	5.63922446667515e-166	4.45044516897865	0.52	0.138	5.6956167113419e-163
TMED2	7	1.55144119122255e-09	-4.16601835218289	0.536	0.369	1.56695560313478e-06
IL4	7	1.94896293460064e-73	4.1241765752075	0.447	0.189	1.96845256394664e-70
MAPK11	7	2.95002950936663e-06	4.09878381494138	0.389	0.27	0.0029795298044603
GZMB	7	6.96931943157694e-135	3.90654925375663	0.578	0.221	7.03901262589271e-132
ICAM1	7	5.72365526236104e-35	3.83226062855185	0.567	0.357	5.78089181498465e-32
BCL2A1	7	4.1157039532721e-54	3.66809865373835	0.531	0.24	4.15686099280482e-51
BIRC3	7	3.0585984530083e-28	3.65673258789014	0.568	0.383	3.08918443753838e-25
Cluster 8
Gene	cluster	p_val	avg_log2FC	pct.1	pct.2	p_val_adj
CTSH	8	5.98120993275131e-46	11.7393020916814	0.732	0.419	6.04102203207883e-43
APP	8	4.73064015800681e-26	9.33487231005904	0.564	0.275	4.77794655958687e-23
CD58	8	1.45620264403304e-15	9.3024872335945	0.603	0.442	1.47076467047337e-12
SEC61B	8	8.249390378123e-06	8.92318088076808	0.284	0.333	0.00833188428190423
ICAM1	8	2.27951080009698e-92	7.62574098438087	0.764	0.356	2.30230590809795e-89
CD86	8	4.1605504093161e-27	7.61347788151263	0.544	0.299	4.20215591340926e-24
NFKBIA	8	1.09769066237421e-35	7.5211620530324	0.665	0.405	1.10866756899795e-32
ENTPD1	8	2.66418608618842e-30	7.28572654366675	0.624	0.377	2.6908279470503e-27
DUSP2	8	1.6985230259353e-28	7.22526958596388	0.553	0.303	1.71550825619465e-25
MAPK11	8	3.43798581358713e-07	6.8877815440576	0.415	0.271	0.0003472365671723
PASK	8	1.11325838554442e-51	6.71667752046908	0.633	0.278	1.12439096939987e-48
HLA-DMB	8	1.63850534949893e-167	6.54445478709696	0.878	0.324	1.65489040299392e-164
IL21R	8	1.15472375403515e-143	6.44243393253996	0.867	0.317	1.16627099157551e-140
HLA-DQB1	8	6.60498289974828e-213	6.40653471848787	0.936	0.385	6.67103272874577e-210
BIRC3	8	5.20963171786242e-65	6.33671369902886	0.752	0.382	5.26172803504104e-62
SOCS1	8	1.64255273518877e-29	6.21346378010207	0.681	0.422	1.65897826254065e-26
HLA-DRA	8	4.01373153204509e-222	6.18832207787687	0.936	0.368	4.05386884736555e-219
RPS29	8	5.18049934250525e-08	6.06791999278973	0.397	0.291	5.2323043359303e-05
FCER2	8	1.35771776145788e-111	5.76452555826286	0.78	0.236	1.37129493907246e-108
MSH2	8	2.6573503301175e-21	5.54583122284904	0.539	0.35	2.68392383341867e-18
Cluster 9
Gene	cluster	p_val	avg_log2FC	pct.1	pct.2	p_val_adj
CCL3	9	2.77402390761533e-86	10.0428131642208	0.88	0.158	2.80176414669149e-83
NKG7	9	1.21905227442872e-21	7.05235486410469	0.655	0.345	1.23124279717301e-18
CSF2	9	3.88938099884798e-36	6.86196196846295	0.69	0.209	3.92827480883646e-33
GZMB	9	1.00557308460457e-45	6.66557405350863	0.77	0.225	1.01562881545062e-42
IL4	9	9.95813518337899e-22	6.60411716734446	0.14	0.194	1.00577165352128e-18
PMCH	9	4.94642448080125e-11	5.47152950069699	0.11	0.202	4.99588872560926e-08
ICAM1	9	2.23891053793325e-05	5.0821163780622	0.55	0.36	0.0226129964331258
LAG3	9	3.28334986213201e-25	4.36458261245859	0.7	0.376	3.31618336075333e-22
DUSP4	9	1.12985680192909e-08	4.08887595940103	0.585	0.389	1.14115536994838e-05
RPL29	9	5.29538831224649e-06	3.16180927612948	0.085	0.283	0.00534834219536895
PRELID1	9	1.05684576785591e-14	2.83305436780028	0.065	0.342	1.06741422553447e-11
IL1A	9	1.33410299347074e-06	2.77469874408557	0.25	0.232	0.00134744402340545
LTA	9	1.16533855333878e-07	2.63159761823328	0.52	0.318	0.000117699193887217
CXCL8	9	7.45210340778412e-08	2.58130096550864	0.09	0.181	7.52662444186196e-05
COX6C	9	6.17711577460359e-07	2.40568177311357	0.09	0.353	0.000623888693234963
PRRC2C	9	8.50410822437583e-10	2.26251407753143	0.135	0.377	8.58914930661959e-07
HMGN2	9	1.24683946782966e-06	2.16579944347302	0.06	0.307	0.00125930786250796
H3F3B	9	2.48197111584892e-08	2.12125121366391	0.075	0.326	2.50679082700741e-05
RPS4X	9	8.38937757715199e-09	-2.06561145532719	0.09	0.352	8.47327135292351e-06
IL13	9	5.51174678146377e-21	2.05624624057457	0.215	0.205	5.5668642492784e-18
