# Supplementary material for: Single cell characterization of blood and expanded regulatory T cells in autoimmune polyendocrine syndrome type 1
Source: iScience. 2024 Mar 27;27(4):109610. doi: 10.1016/j.isci.2024.109610 (PMC11022049; doi:10.1016/j.isci.2024.109610)
Supplement: Table S8. Globally differentially expressed genes in expanded Tregs from 8 APS-patients vs. 8 healthy controls (adjusted p < 0.001), related to main Figure 2 — APS1 autoimmune polyendocrine syndrome type 1 patients; HC healthy control subjects; p_adj adjusted p value; FC fold change). [file mmc5.xlsx]

## Sheet: Ark1
Gene name	p_val	log2FC	Frequency cells APS-1	Frequency cells HC	p_adj
HLA-DRB5	0	0.76	0.801	0.576	0
HLA-DPB1	0	0.50	0.772	0.614	0
HLA-DPA1	0	0.46	0.814	0.665	0
LTB	0	-0.52	0.875	0.937	0
HLA-DQA2	9.07E-297	0.40	0.481	0.318	2.47E-293
HLA-DRA	2.08E-295	0.39	0.781	0.649	5.68E-292
IL17RB	4.32E-291	0.46	0.433	0.271	1.18E-287
CXCR3	6.92E-290	-0.42	0.302	0.46	1.89E-286
HLA-DQA1	8.27E-280	0.38	0.659	0.492	2.26E-276
CXCR6	2.40E-231	-0.34	0.112	0.23	6.56E-228
GNLY	1.55E-225	-1.01	0.221	0.356	4.22E-222
GPI	1.07E-187	0.32	0.924	0.881	2.92E-184
HLA-DRB1	1.76E-187	0.32	0.844	0.73	4.80E-184
HLA-F	1.19E-176	0.23	0.692	0.589	3.27E-173
FCER1G	6.72E-175	-0.44	0.037	0.109	1.83E-171
CCL4	8.78E-169	-0.42	0.07	0.157	2.40E-165
KIR2DL3	1.93E-165	-0.18	0.008	0.056	5.25E-162
KIR2DL1	2.01E-155	-0.12	0.006	0.05	5.50E-152
CD74	1.19E-144	0.23	0.98	0.961	3.25E-141
CLEC2D	1.89E-143	0.22	0.72	0.63	5.17E-140
IGLL1	7.96E-136	0.21	0.138	0.066	2.17E-132
GZMB	9.52E-135	-0.55	0.285	0.393	2.60E-131
IL32	2.57E-126	-0.20	0.995	0.994	7.01E-123
FCGR3A	1.13E-123	-0.16	0.016	0.062	3.10E-120
RPS23	1.36E-118	-0.08	0.911	0.927	3.70E-115
PIMREG	5.09E-118	0.14	0.163	0.09	1.39E-114
VEGFA	5.00E-113	0.11	0.147	0.079	1.36E-109
NFIL3	1.79E-112	0.16	0.323	0.231	4.91E-109
PRF1	1.98E-109	-0.48	0.436	0.514	5.41E-106
RRM2	7.02E-107	0.31	0.689	0.61	1.92E-103
SH2D1B	3.11E-102	-0.06	0.005	0.036	8.48E-99
SYK	3.46E-102	-0.07	0.009	0.043	9.43E-99
CD70	3.67E-100	0.23	0.658	0.566	1.00E-96
CXCR4	1.48E-96	0.17	0.604	0.514	4.03E-93
CTSL	1.28E-93	-0.11	0.031	0.077	3.50E-90
FCER2	1.72E-91	0.14	0.167	0.1	4.69E-88
HLA-E	1.22E-88	0.16	0.95	0.936	3.32E-85
TNFRSF11A	1.24E-85	0.15	0.352	0.268	3.40E-82
CCL3	1.83E-83	-0.40	0.091	0.153	5.01E-80
HLA-C	4.99E-80	0.21	0.991	0.994	1.36E-76
CD5	5.11E-80	0.17	0.705	0.64	1.40E-76
MKI67	9.49E-80	0.28	0.769	0.714	2.59E-76
CD52	1.73E-77	-0.26	0.751	0.793	4.73E-74
IKZF2	2.38E-77	-0.08	0.06	0.112	6.48E-74
NCR3	5.27E-76	-0.19	0.518	0.594	1.44E-72
PPARG	4.79E-74	0.09	0.127	0.074	1.31E-70
TXNIP	5.59E-74	0.24	0.563	0.494	1.53E-70
MX1	5.19E-73	-0.13	0.119	0.181	1.42E-69
KLRK1	7.34E-73	-0.08	0.021	0.055	2.00E-69
FUT7	3.36E-72	-0.15	0.119	0.181	9.18E-69
HLA-DQB2	3.57E-72	0.06	0.084	0.042	9.75E-69
CD33	1.31E-70	0.11	0.187	0.126	3.58E-67
CCR1	2.29E-69	-0.07	0.036	0.076	6.25E-66
LDHA	2.29E-66	0.12	0.952	0.918	6.25E-63
MCAM	3.19E-66	0.07	0.105	0.059	8.70E-63
TNFSF10	8.09E-66	-0.26	0.353	0.417	2.21E-62
KLRD1	2.23E-65	-0.05	0.013	0.04	6.10E-62
BUB1	1.02E-64	0.18	0.424	0.356	2.80E-61
UBE2T	1.05E-64	0.16	0.532	0.47	2.88E-61
FASLG	7.76E-63	-0.05	0.018	0.047	2.12E-59
TRDC	1.96E-62	-0.09	0.035	0.072	5.34E-59
CKAP5	2.78E-62	0.18	0.539	0.476	7.58E-59
JUNB	1.41E-61	0.15	0.817	0.781	3.85E-58
CENPE	3.63E-61	0.18	0.452	0.38	9.92E-58
CXCL2	1.96E-60	0.18	0.086	0.047	5.35E-57
IL22	2.28E-60	0.00	0.015	0.043	6.23E-57
ADA	3.44E-60	0.12	0.416	0.346	9.38E-57
RGS1	4.58E-60	0.18	0.407	0.339	1.25E-56
LGALS1	1.73E-59	-0.17	0.958	0.954	4.72E-56
HLA-DQB1	1.95E-59	0.21	0.644	0.58	5.32E-56
SLAMF7	3.91E-59	-0.06	0.02	0.049	1.07E-55
NKG7	6.99E-59	-0.57	0.52	0.555	1.91E-55
XCL1	1.49E-58	-0.19	0.029	0.062	4.07E-55
PBK	3.55E-58	0.11	0.305	0.24	9.69E-55
NEIL3	3.65E-58	0.14	0.373	0.305	9.96E-55
EOMES	4.88E-58	-0.07	0.022	0.051	1.33E-54
NFKB2	8.71E-57	0.13	0.535	0.467	2.38E-53
CSF2RB	3.78E-56	-0.10	0.108	0.16	1.03E-52
TK1	5.55E-56	0.18	0.568	0.511	1.51E-52
BTN3A2	7.82E-56	0.10	0.37	0.302	2.13E-52
IFITM2	1.67E-54	0.20	0.767	0.727	4.56E-51
RAD51AP1	5.70E-54	0.12	0.308	0.245	1.56E-50
IL16	7.71E-53	-0.14	0.453	0.52	2.10E-49
CD3D	2.56E-52	-0.14	0.903	0.883	6.99E-49
TRBC1	2.36E-51	-0.13	0.333	0.402	6.43E-48
HLA-DMB	2.93E-51	0.09	0.265	0.204	7.98E-48
BLM	5.29E-51	0.10	0.41	0.342	1.44E-47
VEGFB	1.23E-50	0.11	0.384	0.32	3.36E-47
HJURP	3.00E-50	0.15	0.377	0.316	8.19E-47
YBX3	6.97E-50	0.14	0.29	0.23	1.90E-46
LAG3	7.58E-50	0.15	0.516	0.446	2.07E-46
CD4	1.33E-49	0.11	0.642	0.582	3.63E-46
NCAM1	3.45E-48	-0.04	0.008	0.027	9.42E-45
KIF20B	5.60E-48	0.13	0.539	0.475	1.53E-44
CST7	1.03E-47	-0.21	0.424	0.482	2.80E-44
CDCA3	3.19E-47	0.14	0.393	0.333	8.69E-44
TNFRSF12A	3.79E-47	0.06	0.113	0.073	1.03E-43
ITGA1	4.47E-47	-0.05	0.019	0.045	1.22E-43
LRRN3	1.71E-46	-0.17	0.186	0.24	4.68E-43
F5	5.65E-46	-0.10	0.12	0.169	1.54E-42
TNFRSF18	7.96E-46	-0.13	0.634	0.693	2.17E-42
LCK	8.34E-46	-0.11	0.831	0.865	2.27E-42
HLA-DMA	1.18E-45	0.13	0.558	0.497	3.22E-42
PCLAF	1.89E-45	0.14	0.646	0.591	5.16E-42
SMAD3	7.25E-45	0.10	0.386	0.323	1.98E-41
CENPF	9.68E-45	0.19	0.601	0.543	2.64E-41
BACH2	2.02E-44	-0.06	0.101	0.146	5.50E-41
CXCL3	2.86E-44	0.03	0.013	0.002	7.79E-41
ITGA5	3.45E-44	0.10	0.223	0.171	9.42E-41
RRM1	8.67E-44	0.10	0.658	0.601	2.37E-40
AURKB	1.48E-43	0.14	0.413	0.357	4.04E-40
ARG2	1.89E-43	0.15	0.192	0.145	5.17E-40
NCAPD2	2.63E-43	0.11	0.501	0.443	7.18E-40
TPX2	3.63E-43	0.15	0.585	0.527	9.90E-40
NT5E	6.66E-43	-0.07	0.033	0.062	1.82E-39
PRDM1	1.79E-42	0.12	0.465	0.405	4.89E-39
LAIR2	1.89E-42	-0.07	0.065	0.102	5.16E-39
TOP2A	4.24E-42	0.20	0.537	0.483	1.16E-38
TNFRSF8	6.11E-42	0.14	0.291	0.239	1.67E-38
CKAP2L	3.90E-41	0.11	0.398	0.339	1.06E-37
MSH5	4.05E-41	0.09	0.212	0.163	1.10E-37
ISG15	9.20E-41	-0.12	0.471	0.529	2.51E-37
CD27	1.56E-40	-0.16	0.21	0.262	4.25E-37
CD244	1.93E-40	-0.04	0.014	0.035	5.28E-37
PSRC1	2.87E-40	0.08	0.169	0.125	7.84E-37
ANLN	5.47E-40	0.11	0.311	0.257	1.49E-36
CCR7	9.03E-40	0.19	0.39	0.335	2.46E-36
KIF2C	1.49E-39	0.13	0.387	0.333	4.08E-36
CCL5	5.08E-39	-0.35	0.406	0.445	1.39E-35
SMC4	6.57E-39	0.14	0.705	0.656	1.79E-35
HLA-B	3.58E-38	0.13	0.999	1	9.77E-35
USP9Y	1.78E-37	0.06	0.163	0.12	4.85E-34
CDC25C	5.46E-37	0.07	0.142	0.103	1.49E-33
ATAD2	1.72E-36	0.12	0.566	0.51	4.70E-33
KDELR1	1.93E-36	0.09	0.703	0.657	5.26E-33
ETS1	1.99E-36	-0.11	0.72	0.759	5.44E-33
CDK1	6.27E-36	0.15	0.479	0.429	1.71E-32
SPOCK2	9.44E-36	0.11	0.763	0.714	2.57E-32
MAPK3	1.44E-35	0.08	0.349	0.294	3.94E-32
NCR1	3.56E-35	-0.03	0.008	0.023	9.70E-32
CCNB2	6.02E-35	0.12	0.424	0.368	1.64E-31
FLT3LG	8.35E-35	-0.15	0.575	0.611	2.28E-31
IGHM	9.36E-35	-0.04	0.038	0.064	2.55E-31
SELL	1.44E-34	-0.13	0.348	0.399	3.94E-31
NUF2	1.78E-34	0.11	0.401	0.349	4.85E-31
KIF11	3.01E-34	0.10	0.451	0.396	8.20E-31
IL3RA	8.62E-34	0.10	0.22	0.174	2.35E-30
TRGC1	1.11E-33	-0.03	0.013	0.03	3.03E-30
IER5	1.74E-33	0.10	0.524	0.479	4.76E-30
TNFSF13B	2.54E-33	-0.04	0.043	0.07	6.94E-30
DDX43	3.99E-33	-0.02	0.011	0.027	1.09E-29
CKS1B	5.05E-33	0.10	0.551	0.501	1.38E-29
TYMS	8.67E-33	0.10	0.732	0.682	2.37E-29
TSPAN32	1.50E-32	-0.07	0.143	0.186	4.10E-29
IGHE	1.94E-32	-0.09	0.032	0.056	5.29E-29
AIM2	2.48E-32	0.07	0.191	0.149	6.78E-29
GBP5	3.94E-32	-0.07	0.131	0.172	1.08E-28
AC232271,3	6.19E-32	-0.02	0.006	0.019	1.69E-28
CKAP2	6.55E-32	0.12	0.499	0.454	1.79E-28
KLRC2	9.82E-32	0.04	0.015	0.004	2.68E-28
HMGB2	2.43E-31	0.09	0.827	0.78	6.63E-28
THY1	4.57E-31	0.06	0.039	0.02	1.25E-27
TBX21	7.86E-31	-0.08	0.18	0.224	2.14E-27
CCND2	1.98E-30	-0.08	0.833	0.862	5.40E-27
DTL	8.51E-30	0.09	0.315	0.267	2.32E-26
PECAM1	1.10E-29	-0.03	0.017	0.035	3.00E-26
STAT5B	1.65E-29	0.08	0.386	0.338	4.49E-26
LRRC32	2.19E-29	-0.05	0.032	0.054	6.00E-26
BTN3A1	4.41E-29	0.06	0.174	0.135	1.20E-25
VPS28	1.47E-28	-0.11	0.652	0.679	4.00E-25
RPL23A	2.21E-28	-0.05	0.177	0.221	6.03E-25
MIF	1.17E-27	0.07	0.951	0.942	3.20E-24
ICAM1	2.14E-27	0.09	0.331	0.285	5.84E-24
CDCA2	2.25E-27	0.10	0.371	0.325	6.15E-24
KIR2DL4	4.24E-27	-0.02	0.005	0.017	1.16E-23
POLD3	4.37E-27	0.08	0.381	0.335	1.19E-23
LAMP2	5.49E-27	0.07	0.386	0.338	1.50E-23
ENTPD1	6.30E-27	-0.08	0.364	0.415	1.72E-23
CSF2	7.33E-27	-0.10	0.192	0.235	2.00E-23
TNFRSF1B	1.20E-26	-0.11	0.882	0.896	3.28E-23
E2F8	2.17E-26	0.07	0.223	0.183	5.93E-23
PLA2G6	4.16E-26	0.04	0.09	0.063	1.14E-22
CX3CR1	5.06E-26	-0.05	0.022	0.04	1.38E-22
MAPK14	6.29E-26	0.07	0.355	0.31	1.72E-22
TRGC2	7.63E-26	-0.03	0.02	0.037	2.08E-22
LTA	8.24E-26	-0.16	0.517	0.563	2.25E-22
LAT2	1.04E-25	-0.08	0.163	0.201	2.83E-22
SKAP1	1.09E-25	0.08	0.677	0.64	2.97E-22
ANXA1	1.40E-25	-0.10	0.409	0.457	3.83E-22
CFD	3.43E-25	0.03	0.041	0.023	9.35E-22
RORA	5.09E-25	0.10	0.519	0.478	1.39E-21
MAP4K2	6.14E-25	0.06	0.408	0.36	1.67E-21
HMMR	6.40E-25	0.10	0.418	0.372	1.75E-21
PTGDR2	7.81E-25	-0.05	0.044	0.067	2.13E-21
TTK	8.14E-25	0.06	0.213	0.174	2.22E-21
PLAUR	8.47E-25	0.05	0.122	0.092	2.31E-21
NUSAP1	1.73E-24	0.11	0.571	0.531	4.73E-21
AURKA	2.14E-24	0.10	0.4	0.356	5.84E-21
EGR1	5.51E-24	0.11	0.28	0.24	1.50E-20
DLGAP5	5.97E-24	0.12	0.409	0.368	1.63E-20
CCL22	8.05E-24	-0.15	0.013	0.027	2.20E-20
CKLF	1.24E-23	-0.09	0.744	0.771	3.37E-20
PSMB10	1.34E-23	-0.08	0.81	0.85	3.67E-20
BST2	2.44E-23	-0.08	0.76	0.794	6.65E-20
MEF2C	5.91E-23	-0.03	0.01	0.022	1.61E-19
KIF23	6.47E-23	0.09	0.332	0.293	1.77E-19
LEF1	8.56E-23	-0.06	0.112	0.144	2.34E-19
CD247	4.09E-22	0.06	0.756	0.718	1.12E-18
NDC80	5.86E-22	0.07	0.415	0.371	1.60E-18
C3AR1	9.18E-22	-0.04	0.059	0.083	2.50E-18
CD46	1.17E-21	0.07	0.492	0.448	3.19E-18
IRF8	1.22E-21	-0.03	0.02	0.035	3.32E-18
CCND3	1.96E-21	-0.06	0.811	0.841	5.36E-18
EZH2	2.33E-21	0.07	0.562	0.521	6.35E-18
CD58	2.84E-21	0.06	0.55	0.509	7.76E-18
LCP1	3.367E-21	-0.05	0.951	0.952	9.18E-18
ITGAL	3.99E-21	0.08	0.571	0.536	1.09E-17
TNFRSF25	7.01E-21	0.07	0.474	0.431	1.91E-17
EED	7.29E-21	0.06	0.407	0.362	1.99E-17
GIMAP5	9.17E-21	0.08	0.447	0.408	2.50E-17
DNLZ	1.23E-20	-0.05	0.152	0.185	3.35E-17
GNAI2	1.36E-20	0.07	0.931	0.922	3.70E-17
CD9	1.83E-20	-0.03	0.039	0.059	4.99E-17
CD2	1.83E-20	-0.08	0.796	0.822	4.99E-17
JAK2	2.16E-20	0.06	0.279	0.241	5.91E-17
TIGIT	2.75E-20	-0.09	0.447	0.486	7.50E-17
CDCA8	3.74E-20	0.09	0.43	0.392	1.02E-16
EWSR1	3.98E-20	-0.07	0.76	0.792	1.08E-16
LGALS3	4.76E-20	-0.14	0.785	0.78	1.30E-16
PSMB9	5.99E-20	0.06	0.853	0.842	1.63E-16
XBP1	6.08E-20	-0.10	0.512	0.54	1.66E-16
G6PD	6.78E-20	-0.07	0.49	0.531	1.85E-16
GTSE1	8.00E-20	0.08	0.411	0.371	2.18E-16
KLRC1	1.26E-19	-0.02	0.006	0.016	3.44E-16
NAMPT	1.53E-19	0.06	0.539	0.494	4.17E-16
IL1RAP	1.59E-19	0.05	0.153	0.123	4.34E-16
CCL3L1	2.65E-19	-0.04	0.004	0.011	7.24E-16
ADGRE2	3.57E-19	-0.01	0.003	0.011	9.74E-16
KIT	3.658E-19	-0.02	0.008	0.018	9.95E-16
CKS2	4.27E-19	0.16	0.578	0.558	1.16E-15
FOSB	9.87E-19	0.10	0.507	0.472	2.69E-15
LIF	1.32E-18	0.11	0.206	0.175	3.59E-15
UBE2C	1.69E-18	0.13	0.481	0.443	4.62E-15
SPP1	2.47E-18	-0.04	0.039	0.057	6.73E-15
JAK3	2.55E-18	0.06	0.476	0.436	6.96E-15
TMPO-AS1	2.81E-18	0.04	0.209	0.175	7.68E-15
NCF4	4.01E-18	-0.08	0.583	0.612	1.09E-14
IL17F	5.98E-18	-0.20	0.029	0.045	1.63E-14
ECT2	7.59E-18	0.07	0.295	0.261	2.07E-14
GIMAP2	9.04E-18	0.05	0.243	0.209	2.47E-14
NINJ2	9.26E-18	-0.04	0.119	0.147	2.53E-14
PSMD7	9.96E-18	-0.06	0.712	0.751	2.72E-14
BCL11B	1.02E-17	0.06	0.519	0.479	2.78E-14
LYN	1.59E-17	-0.03	0.043	0.061	4.33E-14
CD83	2.39E-17	-0.05	0.114	0.142	6.54E-14
BCL6	3.06E-17	0.02	0.037	0.023	8.35E-14
ITGB1	3.28E-17	0.09	0.703	0.673	8.95E-14
ATF2	3.29E-17	0.05	0.26	0.226	8.99E-14
CCR2	4.23E-17	-0.07	0.146	0.175	1.15E-13
NOD2	4.26E-17	0.03	0.065	0.046	1.16E-13
SMPD3	4.88E-17	-0.03	0.018	0.031	1.33E-13
TLR1	5.63E-17	-0.02	0.031	0.047	1.54E-13
HLA-F-AS1	7.03E-17	-0.02	0.013	0.024	1.92E-13
DEC1	7.59E-17	-0.01	0.006	0.015	2.07E-13
CD79A	7.69E-17	-0.01	0.022	0.036	2.10E-13
SOCS1	1.00E-16	-0.08	0.647	0.672	2.74E-13
PHF10	1.27E-16	0.05	0.276	0.243	3.48E-13
TAP1	1.55E-16	0.06	0.817	0.787	4.23E-13
STAT4	1.59E-16	0.06	0.351	0.316	4.34E-13
G2E3	1.78E-16	0.07	0.321	0.289	4.86E-13
MCM4	2.69E-16	0.09	0.478	0.445	7.35E-13
CD6	2.72E-16	0.05	0.633	0.59	7.43E-13
TXK	3.13E-16	-0.04	0.122	0.15	8.53E-13
CD27-AS1	3.16E-16	0.03	0.113	0.089	8.61E-13
S100A10	3.26E-16	-0.10	0.892	0.897	8.90E-13
UBR7	4.77E-16	0.05	0.273	0.239	1.30E-12
TMEM97	7.03E-16	0.08	0.252	0.222	1.92E-12
TACC3	7.25E-16	0.07	0.497	0.463	1.98E-12
IL2RA	7.84E-16	0.06	0.802	0.771	2.14E-12
POLA1	9.69E-16	0.05	0.232	0.201	2.65E-12
XCL2	9.99E-16	-0.04	0.007	0.015	2.73E-12
WDHD1	1.21E-15	0.05	0.276	0.244	3.30E-12
IFNG	1.64E-15	-0.03	0.113	0.139	4.48E-12
PDCD1LG2	2.42E-15	0.02	0.046	0.031	6.61E-12
ISG20	2.92E-15	-0.09	0.447	0.48	7.97E-12
AIRE	3.11E-15	-0.08	0.119	0.145	8.49E-12
IRF7	3.23E-15	-0.05	0.18	0.209	8.82E-12
IKBKB	4.59E-15	0.05	0.281	0.249	1.25E-11
AC025164,1	4.97E-15	-0.01	0.004	0.01	1.36E-11
TRBC2	7.85E-15	-0.07	0.539	0.575	2.14E-11
ATG10	1.11E-14	0.04	0.167	0.14	3.04E-11
CXCL8	1.21E-14	0.18	0.084	0.065	3.31E-11
CCR5	1.28E-14	-0.05	0.139	0.165	3.50E-11
MGST1	2.21E-14	-0.02	0.032	0.046	6.02E-11
IFNL1	2.75E-14	-0.02	0.018	0.029	7.52E-11
PRKCE	3.81E-14	0.04	0.049	0.034	1.04E-10
IFITM3	4.61E-14	-0.19	0.373	0.309	1.26E-10
HLA-G	6.27E-14	0.02	0.062	0.046	1.71E-10
SPA17	7.13E-14	-0.03	0.065	0.084	1.95E-10
DHFR	7.96E-14	0.04	0.153	0.128	2.17E-10
APOBEC3G	9.03E-14	-0.06	0.512	0.543	2.46E-10
SNCA	1.45E-13	-0.01	0.008	0.016	3.95E-10
IFI16	1.95E-13	0.06	0.741	0.72	5.32E-10
KLRG1	2.17E-13	-0.04	0.066	0.085	5.92E-10
IL15RA	2.81E-13	0.04	0.225	0.196	7.68E-10
MICB	2.84E-13	0.04	0.2	0.173	7.74E-10
MAP2K1	2.89E-13	0.04	0.465	0.43	7.90E-10
GINS2	3.76E-13	0.07	0.405	0.375	1.03E-09
CTSD	4.21E-13	-0.06	0.685	0.709	1.15E-09
BCL2L11	6.37E-13	-0.01	0.009	0.017	1.74E-09
FRYL	6.55E-13	0.06	0.453	0.423	1.79E-09
CCL1	7.15E-13	-0.08	0.005	0.011	1.95E-09
OIP5	1.27E-12	0.04	0.199	0.173	3.47E-09
CASP10	2.36E-12	0.04	0.144	0.122	6.44E-09
BMI1	2.87E-12	0.05	0.311	0.282	7.84E-09
TRAT1	2.89E-12	0.05	0.341	0.309	7.90E-09
AL662844,4	4.13E-12	-0.02	0.019	0.029	1.13E-08
CDK4	5.52E-12	0.08	0.514	0.494	1.51E-08
IRF3	5.95E-12	0.04	0.403	0.371	1.62E-08
IFNAR1	6.19E-12	0.04	0.352	0.321	1.69E-08
CD86	6.37E-12	0.04	0.19	0.164	1.74E-08
CEBPB	1.07E-11	-0.05	0.304	0.335	2.92E-08
CDCA7	1.26E-11	0.06	0.355	0.326	3.43E-08
RBX1	1.27E-11	-0.06	0.824	0.842	3.45E-08
JAM3	1.32E-11	0.01	0.013	0.006	3.60E-08
SUSD3	1.35E-11	0.04	0.39	0.358	3.68E-08
S1PR1	2.03E-11	0.06	0.485	0.457	5.55E-08
CD59	2.24E-11	-0.05	0.596	0.63	6.11E-08
DDX58	2.28E-11	-0.03	0.092	0.112	6.23E-08
APP	2.29E-11	0.04	0.137	0.116	6.26E-08
IL5	2.81E-11	-0.15	0.074	0.092	7.66E-08
FYN	3.39E-11	0.05	0.519	0.494	9.26E-08
ATF6B	3.466E-11	0.04	0.456	0.427	9.44E-08
PRKCD	3.83E-11	-0.04	0.207	0.233	1.05E-07
ITGA4	3.87E-11	0.06	0.838	0.803	1.06E-07
LBR	4.71E-11	0.07	0.752	0.736	1.28E-07
MCM2	4.82E-11	0.06	0.405	0.377	1.31E-07
CD8B	5.63E-11	-0.02	0.015	0.024	1.54E-07
DOCK8	5.87E-11	0.07	0.698	0.68	1.60E-07
OAS1	6.07E-11	-0.04	0.177	0.201	1.66E-07
NUP107	9.45E-11	0.05	0.351	0.322	2.58E-07
MS4A1	9.72E-11	-0.07	0.009	0.016	2.65E-07
CD68	1.29E-10	0.05	0.178	0.155	3.53E-07
BAX	1.76E-10	-0.05	0.879	0.903	4.81E-07
RNF149	1.83E-10	0.05	0.608	0.58	5.01E-07
TNFSF14	1.93E-10	-0.05	0.205	0.229	5.28E-07
RAD51	1.93E-10	0.05	0.295	0.269	5.28E-07
PTTG1	1.96E-10	0.04	0.205	0.181	5.34E-07
BIN2	2.11E-10	-0.06	0.602	0.631	5.75E-07
ABCG2	2.467E-10	-0.02	0.045	0.059	6.73E-07
GIMAP1	2.693E-10	0.01	0.016	0.01	7.34E-07
JAK1	2.76E-10	-0.05	0.839	0.847	7.54E-07
IL1A	2.77E-10	0.08	0.089	0.073	7.55E-07
IL1R2	2.95E-10	-0.07	0.128	0.148	8.06E-07
MAPK8	3.48E-10	0.04	0.187	0.164	9.48E-07
KIR3DL2	3.871E-10	0.02	0.018	0.011	1.06E-06
IRF5	3.96E-10	0.03	0.198	0.174	1.08E-06
CENPA	4.00E-10	0.06	0.31	0.285	1.09E-06
NOTCH1	4.25E-10	-0.02	0.103	0.123	1.16E-06
GZMM	4.79E-10	0.08	0.432	0.411	1.31E-06
GAS2L3	5.20E-10	0.02	0.033	0.023	1.42E-06
CDKN1A	5.24E-10	0.09	0.538	0.516	1.43E-06
RUNX3	5.25E-10	0.04	0.484	0.457	1.43E-06
CSF1	6.63E-10	-0.10	0.24	0.264	1.81E-06
MSH6	7.01E-10	0.05	0.335	0.309	1.91E-06
ADGRE1	7.02E-10	0.02	0.082	0.066	1.92E-06
TMPO	8.096E-10	0.05	0.714	0.691	2.21E-06
CD3E	9.72E-10	-0.05	0.888	0.863	2.65E-06
ST6GAL1	1.03E-09	-0.04	0.193	0.217	2.80E-06
ITGAX	1.03E-09	0.06	0.201	0.18	2.82E-06
IL13	1.07E-09	0.14	0.159	0.139	2.92E-06
TRAC	1.17E-09	0.04	0.615	0.587	3.19E-06
DAZAP1	1.54E-09	-0.02	0.032	0.043	4.22E-06
MAF	1.73E-09	0.06	0.604	0.578	4.72E-06
IRF1	1.87E-09	-0.05	0.674	0.7	5.09E-06
BID	1.90E-09	-0.04	0.34	0.368	5.19E-06
MR1	2.96E-09	0.03	0.208	0.185	8.09E-06
BTN3A3	3.20E-09	0.03	0.135	0.116	8.74E-06
ITGB2-AS1	4.32E-09	0.02	0.061	0.048	1.18E-05
B3GAT1	4.33E-09	0.01	0.016	0.01	1.18E-05
TCF4	4.51E-09	-0.02	0.024	0.033	1.23E-05
NEK2	4.62E-09	0.04	0.165	0.145	1.26E-05
TNFRSF14	5.55E-09	0.03	0.501	0.473	1.52E-05
CCRL2	5.74E-09	-0.02	0.033	0.044	1.57E-05
LAT	6.25E-09	-0.06	0.776	0.784	1.70E-05
SPN	6.71E-09	-0.04	0.708	0.734	1.83E-05
HRAS	7.09E-09	-0.04	0.361	0.387	1.93E-05
CBX5	7.46E-09	0.05	0.617	0.593	2.04E-05
ICAM2	7.46E-09	0.03	0.545	0.516	2.04E-05
CREB1	7.55E-09	0.04	0.35	0.324	2.06E-05
CD69	8.67E-09	0.04	0.536	0.511	2.37E-05
CD55	9.16E-09	0.05	0.519	0.5	2.50E-05
GLG1	1.14E-08	0.04	0.589	0.569	3.11E-05
CD80	1.22E-08	-0.04	0.252	0.276	3.33E-05
IGF1R	1.34E-08	-0.01	0.026	0.036	3.66E-05
CXCL16	1.44E-08	0.01	0.031	0.023	3.94E-05
FASN	1.55E-08	0.01	0.016	0.01	4.23E-05
TCL1A	1.57E-08	-0.03	0.005	0.01	4.29E-05
MUC1	1.58E-08	0.02	0.069	0.056	4.32E-05
HNRNPUL1	2.11E-08	0.02	0.057	0.045	5.75E-05
IL10RB	2.37E-08	0.03	0.327	0.302	6.47E-05
CCNB1	2.80E-08	0.07	0.409	0.386	7.65E-05
CD96	2.87E-08	-0.05	0.554	0.578	7.84E-05
MT-CO1	3.39E-08	0.03	0.176	0.156	9.26E-05
CDC45	3.47E-08	0.03	0.33	0.304	9.46E-05
EGR2	3.58E-08	-0.02	0.022	0.031	9.77E-05
IGHA1	3.72E-08	-0.03	0.01	0.016	0.00010148
CD48	3.87E-08	-0.07	0.703	0.712	0.000105696
CASP3	3.93E-08	-0.04	0.431	0.455	0.000107191
TYK2	3.98E-08	0.03	0.264	0.242	0.000108514
IFNAR2	4.01E-08	0.03	0.427	0.4	0.000109324
ACTB	4.59E-08	-0.03	0.155	0.175	0.000125325
CDC20	4.64E-08	0.07	0.413	0.39	0.000126612
UNG	4.86E-08	0.05	0.29	0.268	0.000132555
IL12RB1	4.97E-08	-0.04	0.31	0.332	0.000135639
IRF4	5.82E-08	0.07	0.329	0.31	0.000158695
NOD1	6.28E-08	0.02	0.114	0.098	0.000171358
AKT3	6.30E-08	0.03	0.175	0.156	0.000171893
SLC25A3	7.57E-08	-0.02	0.89	0.914	0.00020641
SMAD2	8.05E-08	0.04	0.452	0.428	0.000219735
NEFL	8.57E-08	-0.02	0.012	0.019	0.000233843
RPN2	9.29E-08	-0.05	0.731	0.751	0.000253671
EP300	1.06E-07	0.03	0.287	0.265	0.000290636
IL2RB	1.16E-07	0.04	0.692	0.672	0.000316374
S100A4	1.24E-07	-0.02	0.043	0.054	0.000337813
CES1	1.28E-07	-0.02	0.046	0.057	0.000350301
ELK1	1.36E-07	0.03	0.302	0.28	0.000371834
RUNX1	1.44E-07	0.04	0.306	0.285	0.000391779
MAP2K4	1.46E-07	0.03	0.235	0.214	0.000398638
FOXP3	1.523E-07	-0.06	0.419	0.446	0.000413664
SDHB	1.58E-07	0.05	0.492	0.478	0.000431489
IL9R	1.59E-07	-0.12	0.225	0.241	0.000433966
SLC35F6	1.76E-07	-0.02	0.112	0.129	0.00047977
CFP	1.85E-07	0.02	0.055	0.044	0.000505093
TNFSF11	2.24E-07	-0.03	0.05	0.062	0.000611188
PRIM1	2.48E-07	0.04	0.263	0.243	0.000676658
STAT5A	2.86E-07	0.03	0.307	0.284	0.000781229
TGFB1	2.88E-07	-0.06	0.84	0.842	0.000784613
PCNA	3.48E-07	0.06	0.592	0.58	0.000948933
PYCARD	3.60E-07	-0.05	0.698	0.722	0.000982359
